# Supplementary material for: Diagnostic Efficacy of Ultrasound, Cytology, and BRAFV600E Mutation Analysis and Their Combined Use in Thyroid Nodule Screening for Papillary Thyroid Microcarcinoma
Source: Front Oncol. 2022 Jan 3;11:746776. doi: 10.3389/fonc.2021.746776 (PMC8761628; doi:10.3389/fonc.2021.746776)
Supplement: Supplementary file 1 [file DataSheet_1.zip]

Archive with 26 entries (25 files):
- Original Data and Statistical Analysis/
- Original Data and Statistical Analysis/Chi-square test comparison.sav
- Original Data and Statistical Analysis/Chi-square test.spo
- Original Data and Statistical Analysis/Comparison of  the combined CYTO and BRAF with BRAF output.txt
- Original Data and Statistical Analysis/Comparison of  the combined CYTO and BRAF with BRAF.mc1
- Original Data and Statistical Analysis/Comparison of  the combined CYTO and BRAF with BRAF.txt
- Original Data and Statistical Analysis/Comparison of  the combined CYTO and BRAF with BRAF.xls
- Original Data and Statistical Analysis/Comparison of  the combined CYTO and BRAF with TIRADS.xls
- Original Data and Statistical Analysis/Comparison of Means.spo
- Original Data and Statistical Analysis/CYTO╙δBRAF output.txt
- Original Data and Statistical Analysis/CYTO║═BRAF.txt
- Original Data and Statistical Analysis/CYTO║═BRAF.xls
- Original Data and Statistical Analysis/CYTO║═Ti-rads output.txt
- Original Data and Statistical Analysis/CYTO║═Ti-rads.txt
- Original Data and Statistical Analysis/CYTO║═TIRADS.xls
- Original Data and Statistical Analysis/Exploratory analysis.sav
- Original Data and Statistical Analysis/f.txt
- Original Data and Statistical Analysis/Multiple comparison ROC curve-final.tif
- Original Data and Statistical Analysis/Multiple comparison ROC curve.jpg
- Original Data and Statistical Analysis/Multiple comparison ROC curve.tif
- Original Data and Statistical Analysis/Output1.spo
- Original Data and Statistical Analysis/Paired test comparison.sav
- Original Data and Statistical Analysis/Paired test comparison.spo
- Original Data and Statistical Analysis/spss.jnl
- Original Data and Statistical Analysis/Table 6 Chi-square test comparison.sav
- Original Data and Statistical Analysis/the Combination of CYTO and TIRADS.xls
