# Supplementary material for: Diagnostic Efficacy of Ultrasound, Cytology, and BRAFV600E Mutation Analysis and Their Combined Use in Thyroid Nodule Screening for Papillary Thyroid Microcarcinoma
Source: Front Oncol. 2022 Jan 3;11:746776. doi: 10.3389/fonc.2021.746776 (PMC8761628; doi:10.3389/fonc.2021.746776)
Supplement: Supplementary file 1 [file DataSheet_1.zip › Original Data and Statistical Analysis/Comparison of the combined CYTO and BRAF with BRAF output.txt]

   CYTO+BRAF       BRAF      
 Analyzing file comparing datasets 1 & 2
 End of file reached.
                                                            Date - 22-Jan-19
                                                             Time - 22:29:09


                   ROCKIT (WINDOWS version 1.0.1 BETA 2):                      

             Maximum Likelihood 
             Estimation of a Binormal ROC Curve
             From Discrete-Category or Continuously-Distributed
             Test Results to compare Conditions
             in the presence of case variation


                  From CONTINUOUSLY-Distributed Test Results


   for condition 1 : CYTO+BRAF   


          -----------------------------------------------------
             Original input of  587 Actually-NEGATIVE cases
          -----------------------------------------------------

      0.        0.        0.        0.        0.
      0.        0.        0.        0.        0.
      0.        0.        0.        0.        0.
      0.        0.        0.        0.        0.
      0.        0.        0.        0.        0.
      0.        0.        0.        0.        0.
      0.        0.        0.        0.        0.
      0.        0.        0.        0.        0.
      0.        0.        1.        0.        0.
      0.        0.        0.        0.        0.
      0.        1.        0.        0.        0.
      0.        0.        0.        0.        0.
      0.        0.        0.        0.        0.
      0.        0.        0.        0.        0.
      0.        0.        0.        1.        0.
      0.        0.        1.        0.        0.
      0.        0.        1.        0.        0.
      0.        0.        0.        0.        0.
      0.        0.        0.        0.        0.
      0.        0.        0.        0.        0.
      0.        0.        0.        1.        0.
      0.        0.        0.        0.        1.
      1.        1.        0.        0.        0.
      0.        0.        0.        0.        0.
      0.        0.        1.        0.        0.
      0.        0.        0.        0.        0.
      0.        0.        0.        0.        0.
      0.        0.        0.        0.        1.
      0.        0.        0.        0.        0.
      0.        0.        0.        0.        1.
      0.        0.        1.        0.        0.
      0.        1.        0.        0.        0.
      0.        0.        0.        0.        0.
      0.        0.        0.        0.        0.
      0.        1.        1.        0.        0.
      0.        1.        0.        1.        0.
      0.        0.        0.        0.        0.
      0.        0.        0.        0.        0.
      0.        0.        0.        0.        0.
      0.        0.        0.        0.        0.
      0.        0.        0.        0.        0.
      0.        0.        0.        0.        0.
      1.        0.        0.        0.        0.
      0.        0.        0.        0.        0.
      0.        0.        0.        0.        0.
      0.        0.        0.        0.        0.
      0.        0.        0.        0.        0.
      0.        1.        0.        0.        1.
      0.        0.        0.        0.        0.
      0.        0.        0.        0.        0.
      0.        0.        0.        0.        0.
      0.        0.        0.        0.        0.
      0.        0.        0.        0.        0.
      0.        0.        0.        0.        0.
      0.        0.        0.        0.        0.
      0.        0.        0.        0.        0.
      1.        1.        0.        0.        0.
      0.        0.        0.        0.        0.
      0.        0.        0.        0.        0.
      0.        0.        0.        0.        0.
      0.        0.        0.        0.        0.
      0.        0.        0.        0.        0.
      0.        0.        0.        0.        0.
      0.        0.        1.        0.        0.
      0.        0.        0.        0.        0.
      0.        0.        1.        0.        0.
      1.        0.        0.        0.        0.
      0.        0.        1.        0.        0.
      0.        0.        0.        0.        0.
      0.        0.        0.        0.        0.
      0.        0.        0.        0.        0.
      0.        0.        0.        0.        0.
      0.        0.        0.        1.        0.
      0.        0.        0.        0.        0.
      0.        0.        0.        0.        0.
      0.        0.        0.        0.        0.
      0.        0.        0.        0.        1.
      0.        0.        0.        0.        0.
      0.        0.        0.        0.        0.
      0.        1.        0.        0.        0.
      0.        0.        0.        0.        0.
      0.        0.        0.        0.        0.
      0.        0.        0.        0.        0.
      0.        0.        0.        1.        0.
      0.        0.        0.        0.        0.
      0.        0.        0.        0.        0.
      1.        0.        0.        0.        0.
      0.        0.        0.        0.        0.
      1.        0.        0.        0.        0.
      0.        0.        0.        0.        0.
      0.        0.        0.        0.        0.
      0.        0.        1.        0.        0.
      0.        0.        0.        0.        0.
      0.        0.        0.        0.        0.
      0.        0.        0.        0.        0.
      0.        0.        1.        0.        0.
      0.        0.        1.        0.        0.
      0.        1.        0.        0.        0.
      0.        1.        0.        1.        0.
      0.        0.        0.        0.        1.
      0.        0.        0.        0.        0.
      0.        0.        0.        0.        0.
      0.        0.        1.        0.        0.
      0.        0.        0.        0.        0.
      0.        0.        0.        0.        1.
      0.        0.        0.        0.        0.
      0.        0.        0.        0.        0.
      0.        0.        0.        0.        0.
      0.        0.        0.        0.        0.
      0.        0.        0.        0.        0.
      0.        0.        0.        0.        0.
      0.        0.        0.        0.        0.
      0.        0.        0.        0.        0.
      0.        0.        0.        0.        0.
      0.        0.        0.        0.        0.
      0.        0.        0.        0.        0.
      0.        1.        0.        0.        0.
      0.        0.
   


          ----------------------------------------------------
             Original input of  570 Actually-POSITIVE cases
          ----------------------------------------------------

      1.        1.        1.        1.        1.
      1.        1.        1.        1.        1.
      1.        0.        1.        1.        1.
      1.        1.        1.        1.        1.
      1.        1.        1.        1.        1.
      1.        0.        1.        0.        1.
      1.        1.        1.        1.        1.
      1.        1.        1.        1.        1.
      1.        1.        1.        1.        1.
      1.        1.        1.        1.        1.
      1.        1.        1.        1.        1.
      1.        1.        1.        1.        1.
      1.        1.        1.        1.        1.
      1.        1.        1.        1.        1.
      1.        1.        1.        1.        1.
      1.        1.        1.        1.        1.
      1.        1.        1.        1.        0.
      1.        1.        1.        1.        1.
      1.        1.        1.        1.        1.
      1.        1.        1.        1.        1.
      1.        1.        1.        1.        1.
      1.        1.        1.        1.        1.
      1.        1.        1.        1.        1.
      1.        1.        1.        1.        1.
      1.        1.        1.        1.        1.
      1.        1.        1.        1.        1.
      1.        1.        1.        1.        1.
      1.        1.        1.        1.        1.
      1.        0.        1.        1.        1.
      1.        1.        1.        1.        1.
      0.        1.        1.        1.        1.
      1.        1.        1.        1.        1.
      1.        1.        1.        1.        1.
      1.        1.        1.        1.        1.
      1.        1.        1.        1.        0.
      1.        1.        1.        1.        1.
      1.        1.        1.        1.        1.
      1.        1.        1.        1.        1.
      1.        1.        1.        1.        1.
      1.        1.        1.        1.        1.
      1.        1.        1.        1.        1.
      1.        1.        1.        1.        0.
      1.        1.        1.        1.        1.
      1.        1.        0.        1.        1.
      1.        1.        1.        1.        1.
      1.        1.        1.        1.        1.
      1.        1.        0.        1.        1.
      1.        1.        1.        1.        1.
      0.        1.        1.        1.        1.
      1.        1.        1.        1.        1.
      1.        1.        0.        1.        1.
      1.        1.        1.        1.        1.
      1.        1.        1.        1.        1.
      1.        1.        1.        1.        1.
      1.        1.        1.        1.        1.
      1.        1.        1.        1.        1.
      1.        1.        1.        1.        1.
      1.        1.        1.        1.        1.
      1.        1.        1.        1.        1.
      1.        0.        1.        1.        1.
      1.        1.        1.        1.        1.
      1.        1.        1.        1.        1.
      1.        1.        1.        1.        1.
      1.        1.        1.        1.        1.
      1.        1.        1.        1.        1.
      1.        1.        1.        1.        1.
      1.        1.        1.        1.        1.
      1.        1.        1.        1.        1.
      1.        1.        1.        1.        1.
      1.        1.        1.        1.        1.
      1.        0.        1.        1.        1.
      1.        1.        1.        1.        1.
      1.        1.        1.        1.        1.
      1.        1.        0.        1.        1.
      1.        1.        1.        1.        1.
      1.        1.        1.        1.        1.
      1.        1.        1.        1.        1.
      1.        1.        1.        1.        1.
      1.        1.        1.        1.        1.
      1.        1.        1.        1.        1.
      1.        1.        1.        1.        1.
      1.        1.        1.        1.        1.
      1.        1.        1.        1.        1.
      1.        1.        1.        1.        1.
      1.        1.        1.        1.        1.
      1.        1.        1.        1.        1.
      1.        1.        1.        1.        1.
      1.        1.        1.        1.        1.
      1.        1.        1.        1.        1.
      1.        1.        1.        1.        1.
      1.        1.        1.        1.        1.
      1.        1.        1.        1.        0.
      1.        1.        1.        1.        1.
      1.        1.        0.        1.        1.
      1.        1.        1.        1.        1.
      1.        1.        1.        1.        1.
      1.        1.        1.        1.        1.
      1.        1.        1.        1.        1.
      1.        1.        1.        1.        1.
      1.        1.        1.        1.        1.
      1.        0.        1.        1.        1.
      1.        1.        1.        0.        1.
      1.        1.        1.        1.        1.
      1.        1.        1.        0.        1.
      0.        1.        1.        1.        1.
      1.        1.        1.        1.        1.
      1.        1.        1.        1.        1.
      1.        1.        1.        1.        1.
      1.        1.        1.        1.        1.
      1.        1.        1.        1.        1.
      1.        1.        1.        1.        1.
      0.        1.        1.        1.        1.
      0.        1.        1.        1.        1.
      1.        1.        1.        1.        1.
   
 
 


                  From CONTINUOUSLY-Distributed Test Results


   for condition 2 : BRAF        


          -----------------------------------------------------
             Original input of  587 Actually-NEGATIVE cases
          -----------------------------------------------------

      0.        0.        0.        0.        0.
      0.        0.        0.        0.        0.
      0.        0.        0.        0.        0.
      0.        0.        0.        0.        0.
      0.        0.        0.        0.        0.
      0.        0.        0.        0.        0.
      0.        0.        0.        0.        0.
      0.        0.        0.        0.        0.
      0.        0.        2.        0.        0.
      0.        0.        0.        0.        0.
      0.        2.        0.        0.        0.
      0.        0.        0.        0.        0.
      0.        0.        0.        0.        0.
      0.        0.        0.        0.        0.
      0.        0.        0.        0.        0.
      0.        0.        1.        0.        0.
      0.        0.        0.        0.        0.
      0.        0.        0.        0.        0.
      0.        0.        0.        0.        0.
      0.        0.        0.        0.        0.
      0.        0.        0.        0.        0.
      0.        0.        0.        0.        0.
      2.        0.        0.        0.        0.
      0.        0.        0.        0.        0.
      0.        0.        0.        0.        0.
      0.        0.        0.        0.        0.
      0.        0.        0.        0.        0.
      0.        0.        0.        0.        0.
      0.        0.        0.        0.        0.
      0.        0.        0.        0.        0.
      0.        0.        0.        0.        0.
      0.        2.        0.        0.        0.
      0.        0.        0.        0.        0.
      0.        0.        0.        0.        0.
      0.        2.        0.        0.        0.
      0.        0.        0.        2.        0.
      0.        0.        0.        0.        0.
      0.        0.        0.        0.        0.
      0.        0.        0.        0.        0.
      0.        0.        0.        0.        0.
      0.        0.        0.        0.        0.
      0.        0.        0.        0.        0.
      0.        0.        0.        0.        0.
      0.        0.        0.        0.        0.
      0.        0.        0.        0.        0.
      0.        0.        0.        0.        0.
      0.        0.        0.        0.        0.
      0.        0.        0.        0.        2.
      0.        0.        0.        0.        0.
      0.        0.        0.        0.        0.
      0.        0.        0.        0.        0.
      0.        0.        0.        0.        0.
      0.        0.        0.        0.        0.
      0.        0.        0.        0.        0.
      0.        0.        0.        0.        0.
      0.        0.        0.        0.        0.
      2.        2.        0.        0.        0.
      0.        0.        0.        0.        0.
      0.        0.        0.        0.        0.
      0.        0.        0.        0.        0.
      0.        0.        0.        0.        0.
      0.        0.        0.        0.        0.
      0.        0.        0.        0.        0.
      0.        0.        0.        0.        0.
      0.        0.        0.        0.        0.
      0.        0.        2.        0.        0.
      2.        0.        0.        0.        0.
      0.        0.        0.        0.        0.
      0.        0.        0.        0.        0.
      0.        0.        0.        0.        0.
      0.        0.        0.        0.        0.
      0.        0.        0.        0.        0.
      0.        0.        0.        2.        0.
      0.        0.        0.        0.        0.
      0.        0.        0.        0.        0.
      0.        0.        0.        0.        0.
      0.        0.        0.        0.        2.
      0.        0.        0.        0.        0.
      0.        0.        0.        0.        0.
      0.        2.        0.        0.        0.
      0.        0.        0.        0.        0.
      0.        0.        0.        0.        0.
      0.        0.        0.        0.        0.
      0.        0.        0.        0.        0.
      0.        0.        0.        0.        0.
      0.        0.        0.        0.        0.
      0.        0.        0.        0.        0.
      0.        0.        0.        0.        0.
      0.        0.        0.        0.        0.
      0.        0.        0.        0.        0.
      0.        0.        0.        0.        0.
      0.        0.        0.        0.        0.
      0.        0.        0.        0.        0.
      0.        0.        0.        0.        0.
      0.        0.        0.        0.        0.
      0.        0.        0.        0.        0.
      0.        0.        0.        0.        0.
      0.        0.        0.        0.        0.
      0.        2.        0.        2.        0.
      0.        0.        0.        0.        0.
      0.        0.        0.        0.        0.
      0.        0.        0.        0.        0.
      0.        0.        0.        0.        0.
      0.        0.        0.        0.        0.
      0.        0.        0.        0.        0.
      0.        0.        0.        0.        0.
      0.        0.        0.        0.        0.
      0.        0.        0.        0.        0.
      0.        0.        0.        0.        0.
      0.        0.        0.        0.        0.
      0.        0.        0.        0.        0.
      0.        0.        0.        0.        0.
      0.        0.        0.        0.        0.
      0.        0.        0.        0.        0.
      0.        0.        0.        0.        0.
      0.        0.        0.        0.        0.
      0.        0.        0.        0.        0.
      0.        0.
   


          ----------------------------------------------------
             Original input of  570 Actually-POSITIVE cases
          ----------------------------------------------------

      2.        2.        2.        2.        2.
      0.        2.        2.        2.        2.
      2.        0.        2.        2.        2.
      2.        2.        2.        2.        0.
      2.        0.        2.        0.        0.
      1.        0.        2.        0.        0.
      2.        2.        2.        2.        2.
      2.        2.        0.        2.        2.
      2.        2.        2.        2.        0.
      2.        2.        2.        2.        2.
      2.        2.        2.        2.        2.
      2.        2.        2.        2.        2.
      2.        2.        2.        2.        2.
      0.        2.        2.        2.        2.
      2.        2.        0.        2.        2.
      2.        2.        2.        2.        2.
      2.        2.        2.        2.        0.
      2.        2.        2.        0.        2.
      2.        2.        2.        2.        2.
      2.        2.        2.        2.        2.
      2.        2.        2.        2.        2.
      2.        2.        2.        2.        2.
      2.        2.        2.        2.        2.
      2.        2.        1.        2.        2.
      2.        2.        2.        2.        2.
      2.        2.        2.        2.        2.
      1.        0.        2.        2.        2.
      0.        2.        2.        2.        2.
      2.        0.        2.        2.        2.
      2.        2.        2.        2.        2.
      0.        0.        2.        2.        2.
      2.        0.        2.        2.        2.
      2.        2.        2.        2.        0.
      2.        0.        2.        2.        2.
      2.        0.        0.        2.        0.
      0.        0.        0.        2.        2.
      2.        2.        2.        0.        2.
      2.        2.        2.        2.        2.
      2.        2.        2.        2.        2.
      2.        0.        2.        2.        2.
      2.        2.        2.        2.        2.
      0.        2.        2.        2.        0.
      2.        2.        2.        0.        2.
      2.        2.        0.        2.        2.
      2.        2.        2.        2.        2.
      2.        0.        2.        2.        2.
      2.        2.        0.        2.        2.
      2.        0.        2.        2.        2.
      0.        2.        2.        2.        2.
      2.        2.        2.        2.        2.
      2.        2.        0.        2.        2.
      2.        2.        0.        2.        0.
      2.        2.        2.        2.        2.
      2.        0.        2.        2.        2.
      2.        2.        2.        2.        0.
      0.        0.        2.        2.        2.
      0.        2.        2.        2.        2.
      2.        2.        2.        2.        2.
      2.        2.        2.        0.        0.
      2.        0.        2.        2.        2.
      2.        2.        2.        2.        2.
      2.        2.        2.        2.        2.
      2.        0.        2.        2.        2.
      2.        2.        2.        2.        2.
      2.        2.        2.        2.        2.
      2.        2.        2.        2.        2.
      2.        2.        2.        2.        2.
      0.        2.        2.        2.        2.
      0.        2.        2.        2.        2.
      2.        2.        2.        2.        0.
      2.        0.        0.        2.        2.
      2.        2.        2.        2.        2.
      2.        2.        2.        2.        2.
      2.        2.        0.        2.        2.
      2.        2.        2.        2.        2.
      2.        2.        2.        2.        2.
      2.        2.        0.        2.        2.
      2.        2.        0.        0.        2.
      2.        2.        2.        1.        0.
      0.        2.        2.        2.        2.
      2.        2.        2.        2.        2.
      2.        2.        2.        2.        2.
      2.        2.        2.        2.        2.
      2.        2.        2.        2.        2.
      2.        2.        2.        2.        2.
      2.        2.        2.        2.        2.
      2.        2.        2.        2.        2.
      2.        2.        2.        2.        2.
      2.        2.        2.        2.        2.
      2.        2.        2.        2.        2.
      2.        2.        2.        2.        2.
      0.        2.        2.        2.        0.
      2.        2.        2.        2.        2.
      2.        2.        0.        0.        2.
      2.        2.        2.        2.        2.
      2.        2.        2.        2.        2.
      2.        2.        0.        2.        2.
      2.        2.        2.        2.        2.
      2.        2.        2.        2.        2.
      2.        2.        2.        0.        2.
      2.        0.        2.        2.        2.
      2.        2.        2.        0.        2.
      2.        2.        2.        2.        2.
      2.        2.        2.        0.        0.
      0.        2.        2.        2.        2.
      2.        2.        0.        2.        2.
      2.        0.        2.        2.        2.
      2.        2.        2.        0.        2.
      2.        2.        2.        2.        2.
      2.        2.        2.        2.        2.
      2.        2.        2.        2.        2.
      0.        2.        2.        2.        2.
      0.        2.        0.        2.        2.
      0.        2.        0.        0.        0.
   
 
 
                                                            Date - 22-Jan-19
                                                             Time - 22:29:16


      ROCKIT (WINDOWS version 1.0.1 BETA 2):                      
          List input test file                                        

             Maximum Likelihood Estimation of the Parameters
             of the Bivariate Binormal Model for PAIRED Data
                                   and
             the Calculation of the Statistical Significance of
             the Difference between Binormal ROC Curve Estimates.

      Statistical Test to be Employed:
          Area (Az) test

      Name of Input File being used: ����CYTO��BRAF��BRAF


      Condition 1: CYTO+BRAF   

      Data collected on a nominally continuous scale.
      Larger values of the test result represent stronger evidence that the
      case is actually-positive (e.g., that the patient is actually abnormal)


      Condition 2: BRAF        

      Data collected on a nominally continuous scale.
      Larger values of the test result represent stronger evidence that the
      case is actually-positive (e.g., that the patient is actually abnormal)

      Total number of correlated actually-negative cases =  587.
      Total number of correlated actually-positive cases =  570.


      CATEGORIZED Input Matrix for Actually-Negative cases:

                    Condition 1 Categ.
   Condition   1    2     
   2  Categ.
        3      0   16   16
        2      0    1    1
        1    544   26  570

      sum 1  544   43  587


      CATEGORIZED Input Matrix for Actually-Positive cases:

                    Condition 1 Categ.
   Condition   1    2     
   2  Categ.
        3      0  483  483
        2      0    4    4
        1     23   60   83

      sum 1   23  547  570


    Operating Points Corresponding to the Input Data Categorized by the LABROC5 Scheme:

   For Condition 1:
    FPF: 0.000 0.073 1.000
    TPF: 0.000 0.960 1.000
 
 


    Operating Points Corresponding to the Input Data Categorized by the LABROC5 Scheme:

   For Condition 2:
    FPF: 0.000 0.027 0.029 1.000
    TPF: 0.000 0.847 0.854 1.000
 
 
               and provide only a single operating point off
               the (0,0) and (1,1) corners.  binormal roc curve
               cannot be estimated uniquely.  unit slope roc curve
               (b=1) would have a=d'=  3.1993.
               and produce no operating points off the borders
               of the unit square.  implied exact-fit binormal
               roc curve is horizontal at undetermined height
               between tpf=  0.0000and tpf=  0.9596.
