# Supplementary material for: Diagnostic Efficacy of Ultrasound, Cytology, and BRAFV600E Mutation Analysis and Their Combined Use in Thyroid Nodule Screening for Papillary Thyroid Microcarcinoma
Source: Front Oncol. 2022 Jan 3;11:746776. doi: 10.3389/fonc.2021.746776 (PMC8761628; doi:10.3389/fonc.2021.746776)
Supplement: Supplementary file 1 [file DataSheet_1.zip › Original Data and Statistical Analysis/Comparison of the combined CYTO and BRAF with BRAF.txt]

List input test file
KIT
CYTO+BRAF "BRAF"
CLL	CLL
0	0
0	0
0	0
0	0
0	0
0	0
0	0
0	0
0	0
0	0
0	0
0	0
0	0
0	0
0	0
0	0
0	0
0	0
0	0
0	0
0	0
0	0
0	0
0	0
0	0
0	0
0	0
0	0
0	0
0	0
0	0
0	0
0	0
0	0
0	0
0	0
0	0
0	0
0	0
0	0
0	0
0	0
1	2
0	0
0	0
0	0
0	0
0	0
0	0
0	0
0	0
1	2
0	0
0	0
0	0
0	0
0	0
0	0
0	0
0	0
0	0
0	0
0	0
0	0
0	0
0	0
0	0
0	0
0	0
0	0
0	0
0	0
0	0
1	0
0	0
0	0
0	0
1	1
0	0
0	0
0	0
0	0
1	0
0	0
0	0
0	0
0	0
0	0
0	0
0	0
0	0
0	0
0	0
0	0
0	0
0	0
0	0
0	0
0	0
0	0
0	0
0	0
0	0
1	0
0	0
0	0
0	0
0	0
0	0
1	0
1	2
1	0
0	0
0	0
0	0
0	0
0	0
0	0
0	0
0	0
0	0
0	0
1	0
0	0
0	0
0	0
0	0
0	0
0	0
0	0
0	0
0	0
0	0
0	0
0	0
0	0
0	0
0	0
0	0
1	0
0	0
0	0
0	0
0	0
0	0
0	0
0	0
0	0
0	0
1	0
0	0
0	0
1	0
0	0
0	0
0	0
1	2
0	0
0	0
0	0
0	0
0	0
0	0
0	0
0	0
0	0
0	0
0	0
0	0
0	0
0	0
1	2
1	0
0	0
0	0
0	0
1	0
0	0
1	2
0	0
0	0
0	0
0	0
0	0
0	0
0	0
0	0
0	0
0	0
0	0
0	0
0	0
0	0
0	0
0	0
0	0
0	0
0	0
0	0
0	0
0	0
0	0
0	0
0	0
0	0
0	0
0	0
0	0
0	0
0	0
1	0
0	0
0	0
0	0
0	0
0	0
0	0
0	0
0	0
0	0
0	0
0	0
0	0
0	0
0	0
0	0
0	0
0	0
0	0
0	0
0	0
0	0
0	0
0	0
0	0
0	0
1	0
0	0
0	0
1	2
0	0
0	0
0	0
0	0
0	0
0	0
0	0
0	0
0	0
0	0
0	0
0	0
0	0
0	0
0	0
0	0
0	0
0	0
0	0
0	0
0	0
0	0
0	0
0	0
0	0
0	0
0	0
0	0
0	0
0	0
0	0
0	0
0	0
0	0
0	0
0	0
0	0
0	0
0	0
0	0
1	2
1	2
0	0
0	0
0	0
0	0
0	0
0	0
0	0
0	0
0	0
0	0
0	0
0	0
0	0
0	0
0	0
0	0
0	0
0	0
0	0
0	0
0	0
0	0
0	0
0	0
0	0
0	0
0	0
0	0
0	0
0	0
0	0
0	0
0	0
0	0
0	0
1	0
0	0
0	0
0	0
0	0
0	0
0	0
0	0
0	0
0	0
1	2
0	0
0	0
1	2
0	0
0	0
0	0
0	0
0	0
0	0
1	0
0	0
0	0
0	0
0	0
0	0
0	0
0	0
0	0
0	0
0	0
0	0
0	0
0	0
0	0
0	0
0	0
0	0
0	0
0	0
0	0
0	0
0	0
0	0
0	0
0	0
1	2
0	0
0	0
0	0
0	0
0	0
0	0
0	0
0	0
0	0
0	0
0	0
0	0
0	0
0	0
0	0
0	0
0	0
0	0
0	0
0	0
1	2
0	0
0	0
0	0
0	0
0	0
0	0
0	0
0	0
0	0
0	0
0	0
1	2
0	0
0	0
0	0
0	0
0	0
0	0
0	0
0	0
0	0
0	0
0	0
0	0
0	0
0	0
0	0
0	0
0	0
0	0
0	0
0	0
0	0
1	0
0	0
0	0
0	0
0	0
0	0
0	0
0	0
0	0
0	0
0	0
0	0
1	0
0	0
0	0
0	0
0	0
0	0
0	0
0	0
0	0
0	0
1	0
0	0
0	0
0	0
0	0
0	0
0	0
0	0
0	0
0	0
0	0
0	0
0	0
0	0
0	0
0	0
0	0
1	0
0	0
0	0
0	0
0	0
0	0
0	0
0	0
0	0
0	0
0	0
0	0
0	0
0	0
0	0
0	0
0	0
0	0
0	0
0	0
1	0
0	0
0	0
0	0
0	0
1	0
0	0
0	0
0	0
1	0
0	0
0	0
0	0
0	0
1	2
0	0
1	2
0	0
0	0
0	0
0	0
0	0
1	0
0	0
0	0
0	0
0	0
0	0
0	0
0	0
0	0
0	0
0	0
0	0
0	0
1	0
0	0
0	0
0	0
0	0
0	0
0	0
0	0
0	0
0	0
0	0
0	0
1	0
0	0
0	0
0	0
0	0
0	0
0	0
0	0
0	0
0	0
0	0
0	0
0	0
0	0
0	0
0	0
0	0
0	0
0	0
0	0
0	0
0	0
0	0
0	0
0	0
0	0
0	0
0	0
0	0
0	0
0	0
0	0
0	0
0	0
0	0
0	0
0	0
0	0
0	0
0	0
0	0
0	0
0	0
0	0
0	0
0	0
0	0
0	0
0	0
0	0
0	0
0	0
0	0
0	0
0	0
0	0
0	0
1	0
0	0
0	0
0	0
0	0
0	0
****
1	2
1	2
1	2
1	2
1	2
1	0
1	2
1	2
1	2
1	2
1	2
0	0
1	2
1	2
1	2
1	2
1	2
1	2
1	2
1	0
1	2
1	0
1	2
1	0
1	0
1	1
0	0
1	2
0	0
1	0
1	2
1	2
1	2
1	2
1	2
1	2
1	2
1	0
1	2
1	2
1	2
1	2
1	2
1	2
1	0
1	2
1	2
1	2
1	2
1	2
1	2
1	2
1	2
1	2
1	2
1	2
1	2
1	2
1	2
1	2
1	2
1	2
1	2
1	2
1	2
1	0
1	2
1	2
1	2
1	2
1	2
1	2
1	0
1	2
1	2
1	2
1	2
1	2
1	2
1	2
1	2
1	2
1	2
1	2
0	0
1	2
1	2
1	2
1	0
1	2
1	2
1	2
1	2
1	2
1	2
1	2
1	2
1	2
1	2
1	2
1	2
1	2
1	2
1	2
1	2
1	2
1	2
1	2
1	2
1	2
1	2
1	2
1	2
1	2
1	2
1	2
1	2
1	1
1	2
1	2
1	2
1	2
1	2
1	2
1	2
1	2
1	2
1	2
1	2
1	2
1	1
1	0
1	2
1	2
1	2
1	0
1	2
1	2
1	2
1	2
1	2
0	0
1	2
1	2
1	2
1	2
1	2
1	2
1	2
1	2
0	0
1	0
1	2
1	2
1	2
1	2
1	0
1	2
1	2
1	2
1	2
1	2
1	2
1	2
1	0
1	2
1	0
1	2
1	2
1	2
1	2
1	0
1	0
1	2
0	0
1	0
1	0
1	0
1	2
1	2
1	2
1	2
1	2
1	0
1	2
1	2
1	2
1	2
1	2
1	2
1	2
1	2
1	2
1	2
1	2
1	2
1	0
1	2
1	2
1	2
1	2
1	2
1	2
1	2
1	2
1	0
1	2
1	2
1	2
0	0
1	2
1	2
1	2
1	0
1	2
1	2
1	2
0	0
1	2
1	2
1	2
1	2
1	2
1	2
1	2
1	2
1	0
1	2
1	2
1	2
1	2
1	2
0	0
1	2
1	2
1	2
1	0
1	2
1	2
1	2
0	0
1	2
1	2
1	2
1	2
1	2
1	2
1	2
1	2
1	2
1	2
1	2
0	0
1	2
1	2
1	2
1	2
1	0
1	2
1	0
1	2
1	2
1	2
1	2
1	2
1	2
1	0
1	2
1	2
1	2
1	2
1	2
1	2
1	2
1	0
1	0
1	0
1	2
1	2
1	2
1	0
1	2
1	2
1	2
1	2
1	2
1	2
1	2
1	2
1	2
1	2
1	2
1	2
1	0
1	0
1	2
0	0
1	2
1	2
1	2
1	2
1	2
1	2
1	2
1	2
1	2
1	2
1	2
1	2
1	2
1	2
1	0
1	2
1	2
1	2
1	2
1	2
1	2
1	2
1	2
1	2
1	2
1	2
1	2
1	2
1	2
1	2
1	2
1	2
1	2
1	2
1	2
1	2
1	2
1	2
1	0
1	2
1	2
1	2
1	2
1	0
1	2
1	2
1	2
1	2
1	2
1	2
1	2
1	2
1	0
1	2
0	0
1	0
1	2
1	2
1	2
1	2
1	2
1	2
1	2
1	2
1	2
1	2
1	2
1	2
1	2
1	2
0	0
1	2
1	2
1	2
1	2
1	2
1	2
1	2
1	2
1	2
1	2
1	2
1	2
1	2
1	2
1	0
1	2
1	2
1	2
1	2
1	0
1	0
1	2
1	2
1	2
1	2
1	1
1	0
1	0
1	2
1	2
1	2
1	2
1	2
1	2
1	2
1	2
1	2
1	2
1	2
1	2
1	2
1	2
1	2
1	2
1	2
1	2
1	2
1	2
1	2
1	2
1	2
1	2
1	2
1	2
1	2
1	2
1	2
1	2
1	2
1	2
1	2
1	2
1	2
1	2
1	2
1	2
1	2
1	2
1	2
1	2
1	2
1	2
1	2
1	2
1	2
1	2
1	2
1	2
1	2
1	2
1	2
1	2
1	2
1	2
1	2
1	2
1	2
1	0
1	2
1	2
1	2
0	0
1	2
1	2
1	2
1	2
1	2
1	2
1	2
0	0
1	0
1	2
1	2
1	2
1	2
1	2
1	2
1	2
1	2
1	2
1	2
1	2
1	2
1	2
1	0
1	2
1	2
1	2
1	2
1	2
1	2
1	2
1	2
1	2
1	2
1	2
1	2
1	2
1	2
1	2
1	0
1	2
1	2
0	0
1	2
1	2
1	2
1	2
1	2
1	2
0	0
1	2
1	2
1	2
1	2
1	2
1	2
1	2
1	2
1	2
0	0
1	0
0	0
1	2
1	2
1	2
1	2
1	2
1	2
1	0
1	2
1	2
1	2
1	0
1	2
1	2
1	2
1	2
1	2
1	2
1	0
1	2
1	2
1	2
1	2
1	2
1	2
1	2
1	2
1	2
1	2
1	2
1	2
1	2
1	2
1	2
1	2
0	0
1	2
1	2
1	2
1	2
0	0
1	2
1	0
1	2
1	2
1	0
1	2
1	0
1	0
1	0
****
