# Supplementary material for: Diagnostic Efficacy of Ultrasound, Cytology, and BRAFV600E Mutation Analysis and Their Combined Use in Thyroid Nodule Screening for Papillary Thyroid Microcarcinoma
Source: Front Oncol. 2022 Jan 3;11:746776. doi: 10.3389/fonc.2021.746776 (PMC8761628; doi:10.3389/fonc.2021.746776)
Supplement: Supplementary file 1 [file DataSheet_1.zip › Original Data and Statistical Analysis/Comparison of the combined CYTO and BRAF with BRAF.xls]

## Sheet: 与braf比
conbination of cyto and braf (benign)	braf (benign)	conbination of cyto and braf (Malignant)	braf(Malignant)
0	0	1	2
0	0	1	2
0	0	1	2
0	0	1	2
0	0	1	2
0	0	1	0
0	0	1	2
0	0	1	2
0	0	1	2
0	0	1	2
0	0	1	2
0	0	0	0
0	0	1	2
0	0	1	2
0	0	1	2
0	0	1	2
0	0	1	2
0	0	1	2
0	0	1	2
0	0	1	0
0	0	1	2
0	0	1	0
0	0	1	2
0	0	1	0
0	0	1	0
0	0	1	1
0	0	0	0
0	0	1	2
0	0	0	0
0	0	1	0
0	0	1	2
0	0	1	2
0	0	1	2
0	0	1	2
0	0	1	2
0	0	1	2
0	0	1	2
0	0	1	0
0	0	1	2
0	0	1	2
0	0	1	2
0	0	1	2
1	2	1	2
0	0	1	2
0	0	1	0
0	0	1	2
0	0	1	2
0	0	1	2
0	0	1	2
0	0	1	2
0	0	1	2
1	2	1	2
0	0	1	2
0	0	1	2
0	0	1	2
0	0	1	2
0	0	1	2
0	0	1	2
0	0	1	2
0	0	1	2
0	0	1	2
0	0	1	2
0	0	1	2
0	0	1	2
0	0	1	2
0	0	1	0
0	0	1	2
0	0	1	2
0	0	1	2
0	0	1	2
0	0	1	2
0	0	1	2
0	0	1	0
1	0	1	2
0	0	1	2
0	0	1	2
0	0	1	2
1	1	1	2
0	0	1	2
0	0	1	2
0	0	1	2
0	0	1	2
1	0	1	2
0	0	1	2
0	0	0	0
0	0	1	2
0	0	1	2
0	0	1	2
0	0	1	0
0	0	1	2
0	0	1	2
0	0	1	2
0	0	1	2
0	0	1	2
0	0	1	2
0	0	1	2
0	0	1	2
0	0	1	2
0	0	1	2
0	0	1	2
0	0	1	2
0	0	1	2
0	0	1	2
1	0	1	2
0	0	1	2
0	0	1	2
0	0	1	2
0	0	1	2
0	0	1	2
1	0	1	2
1	2	1	2
1	0	1	2
0	0	1	2
0	0	1	2
0	0	1	2
0	0	1	2
0	0	1	2
0	0	1	1
0	0	1	2
0	0	1	2
0	0	1	2
0	0	1	2
1	0	1	2
0	0	1	2
0	0	1	2
0	0	1	2
0	0	1	2
0	0	1	2
0	0	1	2
0	0	1	2
0	0	1	1
0	0	1	0
0	0	1	2
0	0	1	2
0	0	1	2
0	0	1	0
0	0	1	2
0	0	1	2
0	0	1	2
1	0	1	2
0	0	1	2
0	0	0	0
0	0	1	2
0	0	1	2
0	0	1	2
0	0	1	2
0	0	1	2
0	0	1	2
0	0	1	2
1	0	1	2
0	0	0	0
0	0	1	0
1	0	1	2
0	0	1	2
0	0	1	2
0	0	1	2
1	2	1	0
0	0	1	2
0	0	1	2
0	0	1	2
0	0	1	2
0	0	1	2
0	0	1	2
0	0	1	2
0	0	1	0
0	0	1	2
0	0	1	0
0	0	1	2
0	0	1	2
0	0	1	2
0	0	1	2
1	2	1	0
1	0	1	0
0	0	1	2
0	0	0	0
0	0	1	0
1	0	1	0
0	0	1	0
1	2	1	2
0	0	1	2
0	0	1	2
0	0	1	2
0	0	1	2
0	0	1	0
0	0	1	2
0	0	1	2
0	0	1	2
0	0	1	2
0	0	1	2
0	0	1	2
0	0	1	2
0	0	1	2
0	0	1	2
0	0	1	2
0	0	1	2
0	0	1	2
0	0	1	0
0	0	1	2
0	0	1	2
0	0	1	2
0	0	1	2
0	0	1	2
0	0	1	2
0	0	1	2
0	0	1	2
0	0	1	0
0	0	1	2
0	0	1	2
0	0	1	2
0	0	0	0
1	0	1	2
0	0	1	2
0	0	1	2
0	0	1	0
0	0	1	2
0	0	1	2
0	0	1	2
0	0	0	0
0	0	1	2
0	0	1	2
0	0	1	2
0	0	1	2
0	0	1	2
0	0	1	2
0	0	1	2
0	0	1	2
0	0	1	0
0	0	1	2
0	0	1	2
0	0	1	2
0	0	1	2
0	0	1	2
0	0	0	0
0	0	1	2
0	0	1	2
0	0	1	2
1	0	1	0
0	0	1	2
0	0	1	2
1	2	1	2
0	0	0	0
0	0	1	2
0	0	1	2
0	0	1	2
0	0	1	2
0	0	1	2
0	0	1	2
0	0	1	2
0	0	1	2
0	0	1	2
0	0	1	2
0	0	1	2
0	0	0	0
0	0	1	2
0	0	1	2
0	0	1	2
0	0	1	2
0	0	1	0
0	0	1	2
0	0	1	0
0	0	1	2
0	0	1	2
0	0	1	2
0	0	1	2
0	0	1	2
0	0	1	2
0	0	1	0
0	0	1	2
0	0	1	2
0	0	1	2
0	0	1	2
0	0	1	2
0	0	1	2
0	0	1	2
0	0	1	0
0	0	1	0
0	0	1	0
0	0	1	2
0	0	1	2
0	0	1	2
1	2	1	0
1	2	1	2
0	0	1	2
0	0	1	2
0	0	1	2
0	0	1	2
0	0	1	2
0	0	1	2
0	0	1	2
0	0	1	2
0	0	1	2
0	0	1	2
0	0	1	2
0	0	1	0
0	0	1	0
0	0	1	2
0	0	0	0
0	0	1	2
0	0	1	2
0	0	1	2
0	0	1	2
0	0	1	2
0	0	1	2
0	0	1	2
0	0	1	2
0	0	1	2
0	0	1	2
0	0	1	2
0	0	1	2
0	0	1	2
0	0	1	2
0	0	1	0
0	0	1	2
0	0	1	2
0	0	1	2
0	0	1	2
0	0	1	2
1	0	1	2
0	0	1	2
0	0	1	2
0	0	1	2
0	0	1	2
0	0	1	2
0	0	1	2
0	0	1	2
0	0	1	2
0	0	1	2
1	2	1	2
0	0	1	2
0	0	1	2
1	2	1	2
0	0	1	2
0	0	1	2
0	0	1	2
0	0	1	2
0	0	1	0
0	0	1	2
1	0	1	2
0	0	1	2
0	0	1	2
0	0	1	0
0	0	1	2
0	0	1	2
0	0	1	2
0	0	1	2
0	0	1	2
0	0	1	2
0	0	1	2
0	0	1	2
0	0	1	0
0	0	1	2
0	0	0	0
0	0	1	0
0	0	1	2
0	0	1	2
0	0	1	2
0	0	1	2
0	0	1	2
0	0	1	2
0	0	1	2
0	0	1	2
0	0	1	2
0	0	1	2
1	2	1	2
0	0	1	2
0	0	1	2
0	0	1	2
0	0	0	0
0	0	1	2
0	0	1	2
0	0	1	2
0	0	1	2
0	0	1	2
0	0	1	2
0	0	1	2
0	0	1	2
0	0	1	2
0	0	1	2
0	0	1	2
0	0	1	2
0	0	1	2
0	0	1	2
0	0	1	0
0	0	1	2
1	2	1	2
0	0	1	2
0	0	1	2
0	0	1	0
0	0	1	0
0	0	1	2
0	0	1	2
0	0	1	2
0	0	1	2
0	0	1	1
0	0	1	0
0	0	1	0
1	2	1	2
0	0	1	2
0	0	1	2
0	0	1	2
0	0	1	2
0	0	1	2
0	0	1	2
0	0	1	2
0	0	1	2
0	0	1	2
0	0	1	2
0	0	1	2
0	0	1	2
0	0	1	2
0	0	1	2
0	0	1	2
0	0	1	2
0	0	1	2
0	0	1	2
0	0	1	2
0	0	1	2
0	0	1	2
1	0	1	2
0	0	1	2
0	0	1	2
0	0	1	2
0	0	1	2
0	0	1	2
0	0	1	2
0	0	1	2
0	0	1	2
0	0	1	2
0	0	1	2
0	0	1	2
1	0	1	2
0	0	1	2
0	0	1	2
0	0	1	2
0	0	1	2
0	0	1	2
0	0	1	2
0	0	1	2
0	0	1	2
0	0	1	2
1	0	1	2
0	0	1	2
0	0	1	2
0	0	1	2
0	0	1	2
0	0	1	2
0	0	1	2
0	0	1	2
0	0	1	2
0	0	1	2
0	0	1	2
0	0	1	2
0	0	1	2
0	0	1	2
0	0	1	2
0	0	1	0
0	0	1	2
1	0	1	2
0	0	1	2
0	0	0	0
0	0	1	2
0	0	1	2
0	0	1	2
0	0	1	2
0	0	1	2
0	0	1	2
0	0	1	2
0	0	0	0
0	0	1	0
0	0	1	2
0	0	1	2
0	0	1	2
0	0	1	2
0	0	1	2
0	0	1	2
0	0	1	2
0	0	1	2
1	0	1	2
0	0	1	2
0	0	1	2
0	0	1	2
0	0	1	2
1	0	1	0
0	0	1	2
0	0	1	2
0	0	1	2
1	0	1	2
0	0	1	2
0	0	1	2
0	0	1	2
0	0	1	2
1	2	1	2
0	0	1	2
1	2	1	2
0	0	1	2
0	0	1	2
0	0	1	2
0	0	1	2
0	0	1	0
1	0	1	2
0	0	1	2
0	0	0	0
0	0	1	2
0	0	1	2
0	0	1	2
0	0	1	2
0	0	1	2
0	0	1	2
0	0	0	0
0	0	1	2
0	0	1	2
0	0	1	2
1	0	1	2
0	0	1	2
0	0	1	2
0	0	1	2
0	0	1	2
0	0	1	2
0	0	0	0
0	0	1	0
0	0	0	0
0	0	1	2
0	0	1	2
0	0	1	2
1	0	1	2
0	0	1	2
0	0	1	2
0	0	1	0
0	0	1	2
0	0	1	2
0	0	1	2
0	0	1	0
0	0	1	2
0	0	1	2
0	0	1	2
0	0	1	2
0	0	1	2
0	0	1	2
0	0	1	0
0	0	1	2
0	0	1	2
0	0	1	2
0	0	1	2
0	0	1	2
0	0	1	2
0	0	1	2
0	0	1	2
0	0	1	2
0	0	1	2
0	0	1	2
0	0	1	2
0	0	1	2
0	0	1	2
0	0	1	2
0	0	1	2
0	0	0	0
0	0	1	2
0	0	1	2
0	0	1	2
0	0	1	2
0	0	0	0
0	0	1	2
0	0	1	0
0	0	1	2
0	0	1	2
0	0	1	0
0	0	1	2
0	0	1	0
0	0	1	0
0	0	1	0
0	0
0	0
0	0
0	0
0	0
0	0
0	0
0	0
0	0
0	0
0	0
1	0
0	0
0	0
0	0
0	0
0	0

## Sheet: 与细胞学比
联合cyto和braf 良性	braf良性	联合cyto和braf 恶性性	braf恶性
2	0	3	2
2	0	6	2
2	0	6	2
2	0	6	2
2	0	2	2
2	0	5	0
2	0	6	2
2	0	6	2
2	0	6	2
2	0	3	2
2	0	6	2
3	0	3	0
2	0	6	2
2	0	2	2
3	0	6	2
2	0	1	2
2	0	6	2
2	0	2	2
2	0	2	2
2	0	6	0
4	0	6	2
4	0	5	0
3	0	2	2
2	0	6	0
2	0	6	0
2	0	6	1
2	0	4	0
2	0	2	2
3	0	2	0
2	0	6	0
2	0	6	2
2	0	6	2
2	0	6	2
2	0	6	2
2	0	6	2
2	0	6	2
2	0	6	2
2	0	6	0
2	0	4	2
4	0	5	2
2	0	6	2
2	0	3	2
2	2	6	2
4	0	6	2
2	0	6	0
2	0	6	2
2	0	6	2
3	0	6	2
2	0	5	2
2	0	5	2
3	0	3	2
2	2	6	2
2	0	6	2
2	0	5	2
2	0	6	2
2	0	2	2
2	0	4	2
3	0	5	2
4	0	4	2
2	0	6	2
2	0	3	2
2	0	6	2
2	0	4	2
1	0	6	2
2	0	6	2
2	0	6	0
2	0	3	2
2	0	5	2
2	0	6	2
2	0	6	2
4	0	6	2
2	0	5	2
4	0	6	0
5	0	6	2
2	0	6	2
4	0	6	2
3	0	3	2
5	1	6	2
4	0	5	2
2	0	5	2
2	0	6	2
1	0	6	2
5	0	6	2
2	0	5	2
2	0	3	0
3	0	3	2
2	0	6	2
2	0	5	2
2	0	6	0
2	0	6	2
3	0	6	2
2	0	5	2
3	0	6	2
2	0	5	2
3	0	6	2
2	0	6	2
2	0	5	2
2	0	5	2
2	0	6	2
2	0	5	2
4	0	5	2
4	0	6	2
4	0	5	2
5	0	6	2
2	0	5	2
3	0	5	2
2	0	6	2
3	0	4	2
4	0	3	2
6	0	6	2
2	2	5	2
5	0	5	2
2	0	6	2
2	0	5	2
2	0	3	2
1	0	6	2
2	0	6	2
2	0	5	1
2	0	6	2
3	0	6	2
2	0	5	2
2	0	3	2
5	0	3	2
2	0	5	2
2	0	3	2
2	0	5	2
2	0	6	2
2	0	4	2
3	0	4	2
2	0	5	2
3	0	2	1
2	0	5	0
2	0	5	2
3	0	5	2
4	0	6	2
2	0	6	0
2	0	6	2
2	0	6	2
2	0	5	2
5	0	5	2
4	0	6	2
4	0	3	0
4	0	4	2
2	0	5	2
2	0	3	2
2	0	3	2
4	0	6	2
2	0	3	2
4	0	4	2
5	0	5	2
4	0	3	0
2	0	5	0
5	0	5	2
2	0	6	2
3	0	5	2
2	0	5	2
2	2	6	0
2	0	6	2
2	0	6	2
2	0	1	2
4	0	3	2
2	0	4	2
2	0	5	2
2	0	4	2
3	0	5	0
2	0	5	2
2	0	5	0
2	0	5	2
2	0	5	2
2	0	3	2
2	0	3	2
3	2	6	0
5	0	5	0
2	0	6	2
4	0	3	0
2	0	5	0
5	0	5	0
2	0	5	0
6	2	6	2
2	0	6	2
2	0	6	2
3	0	6	2
3	0	6	2
2	0	6	0
2	0	6	2
2	0	5	2
4	0	6	2
2	0	4	2
2	0	6	2
2	0	5	2
3	0	3	2
2	0	4	2
2	0	6	2
2	0	5	2
2	0	5	2
2	0	6	2
2	0	6	0
2	0	6	2
2	0	6	2
2	0	5	2
2	0	5	2
2	0	3	2
2	0	6	2
4	0	5	2
2	0	6	2
4	0	6	0
2	0	6	2
2	0	5	2
2	0	5	2
2	0	4	0
5	0	6	2
2	0	6	2
4	0	5	2
2	0	6	0
2	0	5	2
2	0	5	2
2	0	6	2
4	0	2	0
2	0	4	2
2	0	4	2
3	0	5	2
4	0	5	2
2	0	2	2
2	0	6	2
2	0	6	2
2	0	5	2
1	0	5	0
2	0	3	2
2	0	5	2
4	0	5	2
2	0	6	2
2	0	6	2
3	0	2	0
2	0	6	2
2	0	5	2
4	0	5	2
5	0	5	0
2	0	5	2
2	0	3	2
2	2	5	2
2	0	4	0
3	0	3	2
2	0	5	2
2	0	5	2
2	0	5	2
4	0	5	2
2	0	3	2
1	0	6	2
3	0	5	2
2	0	6	2
2	0	6	2
2	0	4	2
2	0	4	0
1	0	6	2
2	0	5	2
2	0	5	2
2	0	1	2
4	0	5	0
2	0	6	2
2	0	5	0
2	0	6	2
2	0	5	2
4	0	6	2
2	0	6	2
2	0	6	2
2	0	3	2
2	0	6	0
2	0	5	2
3	0	6	2
2	0	5	2
2	0	5	2
4	0	6	2
4	0	6	2
2	0	5	2
2	0	5	0
2	0	6	0
2	0	5	0
2	0	5	2
2	0	6	2
2	0	6	2
4	2	5	0
6	2	4	2
2	0	6	2
4	0	6	2
4	0	4	2
2	0	6	2
2	0	6	2
2	0	6	2
2	0	6	2
2	0	2	2
2	0	4	2
2	0	6	2
3	0	6	2
2	0	5	0
2	0	6	0
2	0	5	2
3	0	2	0
3	0	5	2
2	0	6	2
2	0	5	2
2	0	6	2
2	0	6	2
2	0	5	2
2	0	5	2
2	0	2	2
2	0	2	2
2	0	4	2
2	0	5	2
2	0	5	2
1	0	5	2
2	0	6	2
3	0	5	0
2	0	6	2
2	0	5	2
2	0	6	2
2	0	5	2
2	0	3	2
5	0	5	2
3	0	5	2
2	0	5	2
3	0	5	2
2	0	5	2
2	0	5	2
2	0	5	2
2	0	4	2
2	0	6	2
2	0	6	2
2	2	5	2
2	0	5	2
2	0	5	2
5	2	6	2
2	0	5	2
3	0	5	2
1	0	2	2
2	0	6	2
3	0	6	0
2	0	5	2
5	0	5	2
3	0	5	2
2	0	5	2
2	0	6	0
2	0	4	2
3	0	4	2
3	0	1	2
2	0	5	2
2	0	3	2
2	0	6	2
2	0	5	2
2	0	5	2
2	0	5	0
2	0	6	2
2	0	3	0
2	0	5	0
3	0	6	2
2	0	6	2
2	0	6	2
2	0	5	2
3	0	6	2
2	0	6	2
2	0	5	2
2	0	3	2
2	0	3	2
2	0	6	2
2	2	5	2
2	0	3	2
2	0	5	2
4	0	5	2
2	0	1	0
2	0	6	2
2	0	5	2
2	0	6	2
3	0	5	2
2	0	6	2
2	0	5	2
4	0	5	2
2	0	5	2
2	0	5	2
2	0	5	2
2	0	5	2
2	0	4	2
3	0	6	2
4	0	5	2
2	0	5	0
4	0	5	2
5	2	5	2
2	0	5	2
1	0	5	2
3	0	5	0
2	0	5	0
3	0	5	2
4	0	5	2
3	0	5	2
3	0	5	2
3	0	5	1
2	0	6	0
2	0	5	0
2	2	5	2
2	0	5	2
4	0	5	2
4	0	5	2
2	0	6	2
2	0	6	2
4	0	5	2
1	0	6	2
2	0	5	2
2	0	6	2
1	0	5	2
2	0	5	2
4	0	6	2
3	0	5	2
1	0	6	2
4	0	6	2
4	0	5	2
2	0	5	2
1	0	2	2
1	0	5	2
2	0	5	2
4	0	5	2
5	0	5	2
2	0	5	2
2	0	6	2
2	0	6	2
2	0	5	2
3	0	6	2
2	0	6	2
2	0	6	2
1	0	1	2
2	0	4	2
3	0	3	2
4	0	5	2
5	0	5	2
4	0	5	2
2	0	6	2
1	0	5	2
3	0	6	2
2	0	6	2
2	0	5	2
2	0	6	2
2	0	5	2
2	0	5	2
5	0	5	2
2	0	5	2
3	0	5	2
3	0	2	2
4	0	6	2
1	0	5	2
1	0	6	2
2	0	1	2
4	0	5	2
2	0	6	2
2	0	5	2
2	0	6	2
2	0	5	2
2	0	6	2
2	0	4	2
2	0	5	0
2	0	3	2
6	0	5	2
2	0	3	2
2	0	3	0
2	0	3	2
2	0	5	2
2	0	5	2
2	0	6	2
3	0	5	2
2	0	5	2
3	0	6	2
4	0	1	0
3	0	6	0
4	0	6	2
2	0	6	2
2	0	6	2
2	0	5	2
2	0	5	2
2	0	5	2
4	0	5	2
2	0	5	2
5	0	1	2
2	0	5	2
2	0	6	2
4	0	2	2
3	0	5	2
5	0	5	0
2	0	5	2
2	0	5	2
2	0	5	2
5	0	6	2
2	0	4	2
2	0	3	2
2	0	4	2
2	0	5	2
3	2	5	2
3	0	5	2
5	2	5	2
2	0	6	2
2	0	5	2
2	0	5	2
2	0	5	2
2	0	5	0
5	0	5	2
4	0	6	2
4	0	3	0
3	0	5	2
2	0	6	2
2	0	5	2
1	0	2	2
2	0	5	2
2	0	5	2
2	0	4	0
4	0	5	2
3	0	6	2
2	0	3	2
5	0	5	2
2	0	5	2
2	0	6	2
2	0	5	2
2	0	1	2
2	0	5	2
2	0	1	0
2	0	6	0
2	0	2	0
2	0	5	2
4	0	6	2
1	0	2	2
5	0	3	2
2	0	5	2
1	0	5	2
4	0	5	0
2	0	6	2
2	0	5	2
2	0	5	2
2	0	5	0
2	0	5	2
2	0	6	2
2	0	5	2
4	0	1	2
2	0	6	2
2	0	5	2
2	0	6	0
2	0	5	2
2	0	6	2
2	0	2	2
2	0	4	2
3	0	6	2
3	0	6	2
2	0	5	2
2	0	6	2
2	0	6	2
2	0	5	2
2	0	6	2
2	0	5	2
2	0	5	2
2	0	5	2
4	0	4	2
2	0	5	2
3	0	3	0
3	0	4	2
4	0	5	2
3	0	5	2
4	0	6	2
2	0	3	0
4	0	5	2
2	0	5	0
2	0	3	2
2	0	3	2
3	0	5	0
3	0	3	2
2	0	5	0
2	0	5	0
2	0	5	0
2	0
2	0
2	0
2	0
4	0
4	0
2	0
2	0
2	0
2	0
2	0
5	0
2	0
2	0
2	0
4	0
2	0
