# Supplementary material for: Diagnostic Efficacy of Ultrasound, Cytology, and BRAFV600E Mutation Analysis and Their Combined Use in Thyroid Nodule Screening for Papillary Thyroid Microcarcinoma
Source: Front Oncol. 2022 Jan 3;11:746776. doi: 10.3389/fonc.2021.746776 (PMC8761628; doi:10.3389/fonc.2021.746776)
Supplement: Supplementary file 1 [file DataSheet_1.zip › Original Data and Statistical Analysis/CYTO║═BRAF.txt]

List input test file
KIT
CYTO "BRAF"
CLL	CLL
2	0
2	0
2	0
2	0
2	0
2	0
2	0
2	0
2	0
2	0
2	0
3	0
2	0
2	0
3	0
2	0
2	0
2	0
2	0
2	0
4	0
4	0
3	0
2	0
2	0
2	0
2	0
2	0
3	0
2	0
2	0
2	0
2	0
2	0
2	0
2	0
2	0
2	0
2	0
4	0
2	0
2	0
2	2
4	0
2	0
2	0
2	0
3	0
2	0
2	0
3	0
2	2
2	0
2	0
2	0
2	0
2	0
3	0
4	0
2	0
2	0
2	0
2	0
1	0
2	0
2	0
2	0
2	0
2	0
2	0
4	0
2	0
4	0
5	0
2	0
4	0
3	0
5	1
4	0
2	0
2	0
1	0
5	0
2	0
2	0
3	0
2	0
2	0
2	0
2	0
3	0
2	0
3	0
2	0
3	0
2	0
2	0
2	0
2	0
2	0
4	0
4	0
4	0
5	0
2	0
3	0
2	0
3	0
4	0
6	0
2	2
5	0
2	0
2	0
2	0
1	0
2	0
2	0
2	0
3	0
2	0
2	0
5	0
2	0
2	0
2	0
2	0
2	0
3	0
2	0
3	0
2	0
2	0
3	0
4	0
2	0
2	0
2	0
2	0
5	0
4	0
4	0
4	0
2	0
2	0
2	0
4	0
2	0
4	0
5	0
4	0
2	0
5	0
2	0
3	0
2	0
2	2
2	0
2	0
2	0
4	0
2	0
2	0
2	0
3	0
2	0
2	0
2	0
2	0
2	0
2	0
3	2
5	0
2	0
4	0
2	0
5	0
2	0
6	2
2	0
2	0
3	0
3	0
2	0
2	0
2	0
4	0
2	0
2	0
2	0
3	0
2	0
2	0
2	0
2	0
2	0
2	0
2	0
2	0
2	0
2	0
2	0
2	0
4	0
2	0
4	0
2	0
2	0
2	0
2	0
5	0
2	0
4	0
2	0
2	0
2	0
2	0
4	0
2	0
2	0
3	0
4	0
2	0
2	0
2	0
2	0
1	0
2	0
2	0
4	0
2	0
2	0
3	0
2	0
2	0
4	0
5	0
2	0
2	0
2	2
2	0
3	0
2	0
2	0
2	0
4	0
2	0
1	0
3	0
2	0
2	0
2	0
2	0
1	0
2	0
2	0
2	0
4	0
2	0
2	0
2	0
2	0
4	0
2	0
2	0
2	0
2	0
2	0
3	0
2	0
2	0
4	0
4	0
2	0
2	0
2	0
2	0
2	0
2	0
2	0
4	2
6	2
2	0
4	0
4	0
2	0
2	0
2	0
2	0
2	0
2	0
2	0
3	0
2	0
2	0
2	0
3	0
3	0
2	0
2	0
2	0
2	0
2	0
2	0
2	0
2	0
2	0
2	0
2	0
1	0
2	0
3	0
2	0
2	0
2	0
2	0
2	0
5	0
3	0
2	0
3	0
2	0
2	0
2	0
2	0
2	0
2	0
2	2
2	0
2	0
5	2
2	0
3	0
1	0
2	0
3	0
2	0
5	0
3	0
2	0
2	0
2	0
3	0
3	0
2	0
2	0
2	0
2	0
2	0
2	0
2	0
2	0
2	0
3	0
2	0
2	0
2	0
3	0
2	0
2	0
2	0
2	0
2	0
2	2
2	0
2	0
4	0
2	0
2	0
2	0
2	0
3	0
2	0
2	0
4	0
2	0
2	0
2	0
2	0
2	0
3	0
4	0
2	0
4	0
5	2
2	0
1	0
3	0
2	0
3	0
4	0
3	0
3	0
3	0
2	0
2	0
2	2
2	0
4	0
4	0
2	0
2	0
4	0
1	0
2	0
2	0
1	0
2	0
4	0
3	0
1	0
4	0
4	0
2	0
1	0
1	0
2	0
4	0
5	0
2	0
2	0
2	0
2	0
3	0
2	0
2	0
1	0
2	0
3	0
4	0
5	0
4	0
2	0
1	0
3	0
2	0
2	0
2	0
2	0
2	0
5	0
2	0
3	0
3	0
4	0
1	0
1	0
2	0
4	0
2	0
2	0
2	0
2	0
2	0
2	0
2	0
2	0
6	0
2	0
2	0
2	0
2	0
2	0
2	0
3	0
2	0
3	0
4	0
3	0
4	0
2	0
2	0
2	0
2	0
2	0
4	0
2	0
5	0
2	0
2	0
4	0
3	0
5	0
2	0
2	0
2	0
5	0
2	0
2	0
2	0
2	0
3	2
3	0
5	2
2	0
2	0
2	0
2	0
2	0
5	0
4	0
4	0
3	0
2	0
2	0
1	0
2	0
2	0
2	0
4	0
3	0
2	0
5	0
2	0
2	0
2	0
2	0
2	0
2	0
2	0
2	0
2	0
4	0
1	0
5	0
2	0
1	0
4	0
2	0
2	0
2	0
2	0
2	0
2	0
2	0
4	0
2	0
2	0
2	0
2	0
2	0
2	0
2	0
3	0
3	0
2	0
2	0
2	0
2	0
2	0
2	0
2	0
2	0
4	0
2	0
3	0
3	0
4	0
3	0
4	0
2	0
4	0
2	0
2	0
2	0
3	0
3	0
2	0
2	0
2	0
2	0
2	0
2	0
2	0
4	0
4	0
2	0
2	0
2	0
2	0
2	0
5	0
2	0
2	0
2	0
4	0
2	0
****
3	2
6	2
6	2
6	2
2	2
5	0
6	2
6	2
6	2
3	2
6	2
3	0
6	2
2	2
6	2
1	2
6	2
2	2
2	2
6	0
6	2
5	0
2	2
6	0
6	0
6	1
4	0
2	2
2	0
6	0
6	2
6	2
6	2
6	2
6	2
6	2
6	2
6	0
4	2
5	2
6	2
3	2
6	2
6	2
6	0
6	2
6	2
6	2
5	2
5	2
3	2
6	2
6	2
5	2
6	2
2	2
4	2
5	2
4	2
6	2
3	2
6	2
4	2
6	2
6	2
6	0
3	2
5	2
6	2
6	2
6	2
5	2
6	0
6	2
6	2
6	2
3	2
6	2
5	2
5	2
6	2
6	2
6	2
5	2
3	0
3	2
6	2
5	2
6	0
6	2
6	2
5	2
6	2
5	2
6	2
6	2
5	2
5	2
6	2
5	2
5	2
6	2
5	2
6	2
5	2
5	2
6	2
4	2
3	2
6	2
5	2
5	2
6	2
5	2
3	2
6	2
6	2
5	1
6	2
6	2
5	2
3	2
3	2
5	2
3	2
5	2
6	2
4	2
4	2
5	2
2	1
5	0
5	2
5	2
6	2
6	0
6	2
6	2
5	2
5	2
6	2
3	0
4	2
5	2
3	2
3	2
6	2
3	2
4	2
5	2
3	0
5	0
5	2
6	2
5	2
5	2
6	0
6	2
6	2
1	2
3	2
4	2
5	2
4	2
5	0
5	2
5	0
5	2
5	2
3	2
3	2
6	0
5	0
6	2
3	0
5	0
5	0
5	0
6	2
6	2
6	2
6	2
6	2
6	0
6	2
5	2
6	2
4	2
6	2
5	2
3	2
4	2
6	2
5	2
5	2
6	2
6	0
6	2
6	2
5	2
5	2
3	2
6	2
5	2
6	2
6	0
6	2
5	2
5	2
4	0
6	2
6	2
5	2
6	0
5	2
5	2
6	2
2	0
4	2
4	2
5	2
5	2
2	2
6	2
6	2
5	2
5	0
3	2
5	2
5	2
6	2
6	2
2	0
6	2
5	2
5	2
5	0
5	2
3	2
5	2
4	0
3	2
5	2
5	2
5	2
5	2
3	2
6	2
5	2
6	2
6	2
4	2
4	0
6	2
5	2
5	2
1	2
5	0
6	2
5	0
6	2
5	2
6	2
6	2
6	2
3	2
6	0
5	2
6	2
5	2
5	2
6	2
6	2
5	2
5	0
6	0
5	0
5	2
6	2
6	2
5	0
4	2
6	2
6	2
4	2
6	2
6	2
6	2
6	2
2	2
4	2
6	2
6	2
5	0
6	0
5	2
2	0
5	2
6	2
5	2
6	2
6	2
5	2
5	2
2	2
2	2
4	2
5	2
5	2
5	2
6	2
5	0
6	2
5	2
6	2
5	2
3	2
5	2
5	2
5	2
5	2
5	2
5	2
5	2
4	2
6	2
6	2
5	2
5	2
5	2
6	2
5	2
5	2
2	2
6	2
6	0
5	2
5	2
5	2
5	2
6	0
4	2
4	2
1	2
5	2
3	2
6	2
5	2
5	2
5	0
6	2
3	0
5	0
6	2
6	2
6	2
5	2
6	2
6	2
5	2
3	2
3	2
6	2
5	2
3	2
5	2
5	2
1	0
6	2
5	2
6	2
5	2
6	2
5	2
5	2
5	2
5	2
5	2
5	2
4	2
6	2
5	2
5	0
5	2
5	2
5	2
5	2
5	0
5	0
5	2
5	2
5	2
5	2
5	1
6	0
5	0
5	2
5	2
5	2
5	2
6	2
6	2
5	2
6	2
5	2
6	2
5	2
5	2
6	2
5	2
6	2
6	2
5	2
5	2
2	2
5	2
5	2
5	2
5	2
5	2
6	2
6	2
5	2
6	2
6	2
6	2
1	2
4	2
3	2
5	2
5	2
5	2
6	2
5	2
6	2
6	2
5	2
6	2
5	2
5	2
5	2
5	2
5	2
2	2
6	2
5	2
6	2
1	2
5	2
6	2
5	2
6	2
5	2
6	2
4	2
5	0
3	2
5	2
3	2
3	0
3	2
5	2
5	2
6	2
5	2
5	2
6	2
1	0
6	0
6	2
6	2
6	2
5	2
5	2
5	2
5	2
5	2
1	2
5	2
6	2
2	2
5	2
5	0
5	2
5	2
5	2
6	2
4	2
3	2
4	2
5	2
5	2
5	2
5	2
6	2
5	2
5	2
5	2
5	0
5	2
6	2
3	0
5	2
6	2
5	2
2	2
5	2
5	2
4	0
5	2
6	2
3	2
5	2
5	2
6	2
5	2
1	2
5	2
1	0
6	0
2	0
5	2
6	2
2	2
3	2
5	2
5	2
5	0
6	2
5	2
5	2
5	0
5	2
6	2
5	2
1	2
6	2
5	2
6	0
5	2
6	2
2	2
4	2
6	2
6	2
5	2
6	2
6	2
5	2
6	2
5	2
5	2
5	2
4	2
5	2
3	0
4	2
5	2
5	2
6	2
3	0
5	2
5	0
3	2
3	2
5	0
3	2
5	0
5	0
5	0
****
