# Supplementary material for: Diagnostic Efficacy of Ultrasound, Cytology, and BRAFV600E Mutation Analysis and Their Combined Use in Thyroid Nodule Screening for Papillary Thyroid Microcarcinoma
Source: Front Oncol. 2022 Jan 3;11:746776. doi: 10.3389/fonc.2021.746776 (PMC8761628; doi:10.3389/fonc.2021.746776)
Supplement: Supplementary file 1 [file DataSheet_1.zip › Original Data and Statistical Analysis/CYTO║═BRAF.xls]

## Sheet: Sheet1
cyto （benign）	braf（benign）	cyto （malignant）	braf（malignant）
2	0	3	2
2	0	6	2
2	0	6	2
2	0	6	2
2	0	2	2
2	0	5	0
2	0	6	2
2	0	6	2
2	0	6	2
2	0	3	2
2	0	6	2
3	0	3	0
2	0	6	2
2	0	2	2
3	0	6	2
2	0	1	2
2	0	6	2
2	0	2	2
2	0	2	2
2	0	6	0
4	0	6	2
4	0	5	0
3	0	2	2
2	0	6	0
2	0	6	0
2	0	6	1
2	0	4	0
2	0	2	2
3	0	2	0
2	0	6	0
2	0	6	2
2	0	6	2
2	0	6	2
2	0	6	2
2	0	6	2
2	0	6	2
2	0	6	2
2	0	6	0
2	0	4	2
4	0	5	2
2	0	6	2
2	0	3	2
2	2	6	2
4	0	6	2
2	0	6	0
2	0	6	2
2	0	6	2
3	0	6	2
2	0	5	2
2	0	5	2
3	0	3	2
2	2	6	2
2	0	6	2
2	0	5	2
2	0	6	2
2	0	2	2
2	0	4	2
3	0	5	2
4	0	4	2
2	0	6	2
2	0	3	2
2	0	6	2
2	0	4	2
1	0	6	2
2	0	6	2
2	0	6	0
2	0	3	2
2	0	5	2
2	0	6	2
2	0	6	2
4	0	6	2
2	0	5	2
4	0	6	0
5	0	6	2
2	0	6	2
4	0	6	2
3	0	3	2
5	1	6	2
4	0	5	2
2	0	5	2
2	0	6	2
1	0	6	2
5	0	6	2
2	0	5	2
2	0	3	0
3	0	3	2
2	0	6	2
2	0	5	2
2	0	6	0
2	0	6	2
3	0	6	2
2	0	5	2
3	0	6	2
2	0	5	2
3	0	6	2
2	0	6	2
2	0	5	2
2	0	5	2
2	0	6	2
2	0	5	2
4	0	5	2
4	0	6	2
4	0	5	2
5	0	6	2
2	0	5	2
3	0	5	2
2	0	6	2
3	0	4	2
4	0	3	2
6	0	6	2
2	2	5	2
5	0	5	2
2	0	6	2
2	0	5	2
2	0	3	2
1	0	6	2
2	0	6	2
2	0	5	1
2	0	6	2
3	0	6	2
2	0	5	2
2	0	3	2
5	0	3	2
2	0	5	2
2	0	3	2
2	0	5	2
2	0	6	2
2	0	4	2
3	0	4	2
2	0	5	2
3	0	2	1
2	0	5	0
2	0	5	2
3	0	5	2
4	0	6	2
2	0	6	0
2	0	6	2
2	0	6	2
2	0	5	2
5	0	5	2
4	0	6	2
4	0	3	0
4	0	4	2
2	0	5	2
2	0	3	2
2	0	3	2
4	0	6	2
2	0	3	2
4	0	4	2
5	0	5	2
4	0	3	0
2	0	5	0
5	0	5	2
2	0	6	2
3	0	5	2
2	0	5	2
2	2	6	0
2	0	6	2
2	0	6	2
2	0	1	2
4	0	3	2
2	0	4	2
2	0	5	2
2	0	4	2
3	0	5	0
2	0	5	2
2	0	5	0
2	0	5	2
2	0	5	2
2	0	3	2
2	0	3	2
3	2	6	0
5	0	5	0
2	0	6	2
4	0	3	0
2	0	5	0
5	0	5	0
2	0	5	0
6	2	6	2
2	0	6	2
2	0	6	2
3	0	6	2
3	0	6	2
2	0	6	0
2	0	6	2
2	0	5	2
4	0	6	2
2	0	4	2
2	0	6	2
2	0	5	2
3	0	3	2
2	0	4	2
2	0	6	2
2	0	5	2
2	0	5	2
2	0	6	2
2	0	6	0
2	0	6	2
2	0	6	2
2	0	5	2
2	0	5	2
2	0	3	2
2	0	6	2
4	0	5	2
2	0	6	2
4	0	6	0
2	0	6	2
2	0	5	2
2	0	5	2
2	0	4	0
5	0	6	2
2	0	6	2
4	0	5	2
2	0	6	0
2	0	5	2
2	0	5	2
2	0	6	2
4	0	2	0
2	0	4	2
2	0	4	2
3	0	5	2
4	0	5	2
2	0	2	2
2	0	6	2
2	0	6	2
2	0	5	2
1	0	5	0
2	0	3	2
2	0	5	2
4	0	5	2
2	0	6	2
2	0	6	2
3	0	2	0
2	0	6	2
2	0	5	2
4	0	5	2
5	0	5	0
2	0	5	2
2	0	3	2
2	2	5	2
2	0	4	0
3	0	3	2
2	0	5	2
2	0	5	2
2	0	5	2
4	0	5	2
2	0	3	2
1	0	6	2
3	0	5	2
2	0	6	2
2	0	6	2
2	0	4	2
2	0	4	0
1	0	6	2
2	0	5	2
2	0	5	2
2	0	1	2
4	0	5	0
2	0	6	2
2	0	5	0
2	0	6	2
2	0	5	2
4	0	6	2
2	0	6	2
2	0	6	2
2	0	3	2
2	0	6	0
2	0	5	2
3	0	6	2
2	0	5	2
2	0	5	2
4	0	6	2
4	0	6	2
2	0	5	2
2	0	5	0
2	0	6	0
2	0	5	0
2	0	5	2
2	0	6	2
2	0	6	2
4	2	5	0
6	2	4	2
2	0	6	2
4	0	6	2
4	0	4	2
2	0	6	2
2	0	6	2
2	0	6	2
2	0	6	2
2	0	2	2
2	0	4	2
2	0	6	2
3	0	6	2
2	0	5	0
2	0	6	0
2	0	5	2
3	0	2	0
3	0	5	2
2	0	6	2
2	0	5	2
2	0	6	2
2	0	6	2
2	0	5	2
2	0	5	2
2	0	2	2
2	0	2	2
2	0	4	2
2	0	5	2
2	0	5	2
1	0	5	2
2	0	6	2
3	0	5	0
2	0	6	2
2	0	5	2
2	0	6	2
2	0	5	2
2	0	3	2
5	0	5	2
3	0	5	2
2	0	5	2
3	0	5	2
2	0	5	2
2	0	5	2
2	0	5	2
2	0	4	2
2	0	6	2
2	0	6	2
2	2	5	2
2	0	5	2
2	0	5	2
5	2	6	2
2	0	5	2
3	0	5	2
1	0	2	2
2	0	6	2
3	0	6	0
2	0	5	2
5	0	5	2
3	0	5	2
2	0	5	2
2	0	6	0
2	0	4	2
3	0	4	2
3	0	1	2
2	0	5	2
2	0	3	2
2	0	6	2
2	0	5	2
2	0	5	2
2	0	5	0
2	0	6	2
2	0	3	0
2	0	5	0
3	0	6	2
2	0	6	2
2	0	6	2
2	0	5	2
3	0	6	2
2	0	6	2
2	0	5	2
2	0	3	2
2	0	3	2
2	0	6	2
2	2	5	2
2	0	3	2
2	0	5	2
4	0	5	2
2	0	1	0
2	0	6	2
2	0	5	2
2	0	6	2
3	0	5	2
2	0	6	2
2	0	5	2
4	0	5	2
2	0	5	2
2	0	5	2
2	0	5	2
2	0	5	2
2	0	4	2
3	0	6	2
4	0	5	2
2	0	5	0
4	0	5	2
5	2	5	2
2	0	5	2
1	0	5	2
3	0	5	0
2	0	5	0
3	0	5	2
4	0	5	2
3	0	5	2
3	0	5	2
3	0	5	1
2	0	6	0
2	0	5	0
2	2	5	2
2	0	5	2
4	0	5	2
4	0	5	2
2	0	6	2
2	0	6	2
4	0	5	2
1	0	6	2
2	0	5	2
2	0	6	2
1	0	5	2
2	0	5	2
4	0	6	2
3	0	5	2
1	0	6	2
4	0	6	2
4	0	5	2
2	0	5	2
1	0	2	2
1	0	5	2
2	0	5	2
4	0	5	2
5	0	5	2
2	0	5	2
2	0	6	2
2	0	6	2
2	0	5	2
3	0	6	2
2	0	6	2
2	0	6	2
1	0	1	2
2	0	4	2
3	0	3	2
4	0	5	2
5	0	5	2
4	0	5	2
2	0	6	2
1	0	5	2
3	0	6	2
2	0	6	2
2	0	5	2
2	0	6	2
2	0	5	2
2	0	5	2
5	0	5	2
2	0	5	2
3	0	5	2
3	0	2	2
4	0	6	2
1	0	5	2
1	0	6	2
2	0	1	2
4	0	5	2
2	0	6	2
2	0	5	2
2	0	6	2
2	0	5	2
2	0	6	2
2	0	4	2
2	0	5	0
2	0	3	2
6	0	5	2
2	0	3	2
2	0	3	0
2	0	3	2
2	0	5	2
2	0	5	2
2	0	6	2
3	0	5	2
2	0	5	2
3	0	6	2
4	0	1	0
3	0	6	0
4	0	6	2
2	0	6	2
2	0	6	2
2	0	5	2
2	0	5	2
2	0	5	2
4	0	5	2
2	0	5	2
5	0	1	2
2	0	5	2
2	0	6	2
4	0	2	2
3	0	5	2
5	0	5	0
2	0	5	2
2	0	5	2
2	0	5	2
5	0	6	2
2	0	4	2
2	0	3	2
2	0	4	2
2	0	5	2
3	2	5	2
3	0	5	2
5	2	5	2
2	0	6	2
2	0	5	2
2	0	5	2
2	0	5	2
2	0	5	0
5	0	5	2
4	0	6	2
4	0	3	0
3	0	5	2
2	0	6	2
2	0	5	2
1	0	2	2
2	0	5	2
2	0	5	2
2	0	4	0
4	0	5	2
3	0	6	2
2	0	3	2
5	0	5	2
2	0	5	2
2	0	6	2
2	0	5	2
2	0	1	2
2	0	5	2
2	0	1	0
2	0	6	0
2	0	2	0
2	0	5	2
4	0	6	2
1	0	2	2
5	0	3	2
2	0	5	2
1	0	5	2
4	0	5	0
2	0	6	2
2	0	5	2
2	0	5	2
2	0	5	0
2	0	5	2
2	0	6	2
2	0	5	2
4	0	1	2
2	0	6	2
2	0	5	2
2	0	6	0
2	0	5	2
2	0	6	2
2	0	2	2
2	0	4	2
3	0	6	2
3	0	6	2
2	0	5	2
2	0	6	2
2	0	6	2
2	0	5	2
2	0	6	2
2	0	5	2
2	0	5	2
2	0	5	2
4	0	4	2
2	0	5	2
3	0	3	0
3	0	4	2
4	0	5	2
3	0	5	2
4	0	6	2
2	0	3	0
4	0	5	2
2	0	5	0
2	0	3	2
2	0	3	2
3	0	5	0
3	0	3	2
2	0	5	0
2	0	5	0
2	0	5	0
2	0
2	0
2	0
2	0
4	0
4	0
2	0
2	0
2	0
2	0
2	0
5	0
2	0
2	0
2	0
4	0
2	0
