# Supplementary material for: Diagnostic Efficacy of Ultrasound, Cytology, and BRAFV600E Mutation Analysis and Their Combined Use in Thyroid Nodule Screening for Papillary Thyroid Microcarcinoma
Source: Front Oncol. 2022 Jan 3;11:746776. doi: 10.3389/fonc.2021.746776 (PMC8761628; doi:10.3389/fonc.2021.746776)
Supplement: Supplementary file 1 [file DataSheet_1.zip › Original Data and Statistical Analysis/CYTO║═Ti-rads.txt]

List input test file
KIT
CYTO "Ti-rads"
CLL	CLL
2	3
2	3
2	2
2	3
2	3
2	2
2	3
2	2
2	3
2	1
2	3
3	3
2	2
2	2
3	2
2	2
2	3
2	3
2	2
2	2
4	3
4	3
3	1
2	1
2	3
2	1
2	1
2	2
3	2
2	1
2	2
2	2
2	2
2	2
2	1
2	3
2	3
2	1
2	3
4	1
2	1
2	2
2	3
4	1
2	2
2	1
2	3
3	1
2	1
2	1
3	2
2	3
2	1
2	2
2	2
2	2
2	2
3	2
4	3
2	2
2	1
2	1
2	1
1	1
2	2
2	1
2	1
2	2
2	1
2	1
4	2
2	2
4	1
5	1
2	2
4	1
3	2
5	3
4	2
2	3
2	1
1	2
5	1
2	1
2	1
3	2
2	1
2	2
2	2
2	1
3	2
2	1
3	1
2	2
3	1
2	3
2	2
2	1
2	2
2	2
4	2
4	2
4	2
5	1
2	1
3	3
2	1
3	1
4	3
6	3
2	2
5	2
2	2
2	1
2	2
1	2
2	1
2	1
2	2
3	3
2	2
2	2
5	2
2	2
2	1
2	2
2	3
2	1
3	1
2	1
3	2
2	3
2	1
3	1
4	2
2	1
2	1
2	2
2	1
5	1
4	1
4	1
4	2
2	2
2	2
2	2
4	1
2	1
4	1
5	2
4	1
2	1
5	2
2	2
3	1
2	1
2	1
2	3
2	1
2	1
4	1
2	2
2	1
2	1
3	1
2	2
2	1
2	2
2	1
2	1
2	1
3	1
5	1
2	1
4	1
2	1
5	1
2	1
6	1
2	1
2	1
3	1
3	1
2	1
2	1
2	1
4	1
2	1
2	1
2	2
3	2
2	2
2	3
2	3
2	1
2	2
2	3
2	3
2	3
2	1
2	2
2	1
2	1
4	1
2	1
4	1
2	2
2	2
2	2
2	1
5	2
2	2
4	1
2	2
2	1
2	1
2	2
4	1
2	1
2	1
3	2
4	1
2	2
2	3
2	1
2	1
1	3
2	2
2	1
4	2
2	1
2	3
3	2
2	2
2	2
4	3
5	3
2	2
2	1
2	3
2	1
3	1
2	3
2	3
2	2
4	2
2	2
1	2
3	2
2	2
2	1
2	1
2	1
1	2
2	1
2	1
2	3
4	1
2	2
2	2
2	2
2	2
4	1
2	1
2	2
2	1
2	3
2	1
3	1
2	2
2	2
4	2
4	1
2	1
2	1
2	2
2	1
2	1
2	3
2	1
4	3
6	1
2	1
4	2
4	2
2	2
2	2
2	1
2	1
2	2
2	2
2	2
3	1
2	2
2	3
2	1
3	2
3	1
2	2
2	2
2	1
2	1
2	3
2	2
2	3
2	2
2	1
2	1
2	3
1	1
2	2
3	1
2	2
2	2
2	1
2	1
2	1
5	1
3	1
2	1
3	2
2	1
2	3
2	1
2	2
2	2
2	2
2	3
2	2
2	1
5	3
2	1
3	1
1	1
2	1
3	2
2	1
5	3
3	2
2	2
2	1
2	3
3	1
3	2
2	1
2	2
2	1
2	1
2	1
2	1
2	1
2	2
2	1
3	2
2	2
2	1
2	2
3	1
2	1
2	2
2	3
2	1
2	1
2	2
2	2
2	2
4	1
2	2
2	1
2	1
2	1
3	3
2	3
2	1
4	2
2	3
2	1
2	1
2	2
2	2
3	1
4	1
2	1
4	2
5	3
2	3
1	1
3	2
2	3
3	1
4	2
3	3
3	1
3	3
2	2
2	2
2	3
2	1
4	2
4	1
2	2
2	3
4	2
1	2
2	3
2	3
1	3
2	2
4	1
3	3
1	2
4	1
4	2
2	3
1	2
1	2
2	2
4	1
5	1
2	1
2	2
2	2
2	1
3	2
2	3
2	2
1	2
2	2
3	1
4	2
5	1
4	1
2	2
1	3
3	1
2	3
2	2
2	1
2	3
2	1
5	1
2	2
3	1
3	2
4	2
1	2
1	2
2	1
4	1
2	2
2	1
2	1
2	1
2	1
2	1
2	2
2	1
6	1
2	3
2	2
2	1
2	2
2	1
2	2
3	1
2	2
3	1
4	2
3	1
4	1
2	2
2	2
2	2
2	1
2	1
4	1
2	1
5	1
2	2
2	1
4	1
3	2
5	1
2	2
2	1
2	1
5	2
2	1
2	1
2	1
2	1
3	2
3	1
5	2
2	2
2	1
2	2
2	1
2	2
5	1
4	1
4	1
3	1
2	3
2	3
1	1
2	3
2	2
2	3
4	1
3	2
2	1
5	2
2	2
2	1
2	2
2	2
2	2
2	2
2	1
2	1
2	2
4	1
1	2
5	2
2	1
1	1
4	1
2	1
2	3
2	1
2	1
2	2
2	1
2	3
4	1
2	2
2	1
2	3
2	2
2	1
2	2
2	1
3	1
3	1
2	1
2	2
2	2
2	2
2	1
2	2
2	2
2	1
4	2
2	3
3	3
3	1
4	1
3	1
4	2
2	1
4	1
2	1
2	1
2	1
3	1
3	1
2	2
2	2
2	2
2	2
2	1
2	2
2	2
4	2
4	2
2	2
2	1
2	2
2	2
2	1
5	1
2	2
2	2
2	3
4	2
2	1
****
3	3
6	3
6	3
6	3
2	4
5	3
6	3
6	3
6	4
3	3
6	4
3	3
6	4
2	4
6	3
1	3
6	3
2	2
2	1
6	3
6	2
5	3
2	3
6	3
6	2
6	2
4	3
2	3
2	2
6	3
6	3
6	2
6	4
6	3
6	3
6	3
6	3
6	3
4	3
5	3
6	3
3	4
6	2
6	3
6	1
6	3
6	2
6	3
5	3
5	3
3	3
6	3
6	3
5	2
6	3
2	3
4	3
5	3
4	3
6	3
3	3
6	2
4	3
6	2
6	2
6	2
3	3
5	2
6	3
6	3
6	3
5	3
6	2
6	3
6	2
6	3
3	2
6	3
5	2
5	3
6	3
6	2
6	3
5	3
3	2
3	3
6	2
5	1
6	3
6	2
6	2
5	1
6	1
5	4
6	3
6	3
5	2
5	3
6	2
5	3
5	3
6	2
5	2
6	3
5	1
5	3
6	4
4	4
3	3
6	2
5	2
5	3
6	3
5	4
3	2
6	2
6	3
5	3
6	3
6	1
5	3
3	1
3	1
5	2
3	3
5	2
6	1
4	1
4	2
5	3
2	1
5	3
5	3
5	3
6	3
6	3
6	3
6	1
5	2
5	3
6	4
3	2
4	1
5	2
3	3
3	3
6	3
3	3
4	2
5	3
3	4
5	2
5	3
6	4
5	3
5	2
6	3
6	4
6	3
1	2
3	3
4	3
5	3
4	3
5	2
5	1
5	2
5	3
5	2
3	3
3	2
6	3
5	3
6	4
3	3
5	3
5	3
5	4
6	2
6	3
6	3
6	3
6	4
6	3
6	3
5	3
6	2
4	3
6	3
5	1
3	3
4	3
6	3
5	3
5	3
6	3
6	3
6	3
6	3
5	3
5	3
3	3
6	3
5	2
6	3
6	3
6	2
5	3
5	2
4	3
6	3
6	3
5	3
6	2
5	3
5	4
6	1
2	1
4	3
4	2
5	3
5	3
2	3
6	2
6	2
5	3
5	3
3	2
5	3
5	3
6	3
6	3
2	3
6	1
5	3
5	2
5	4
5	3
3	1
5	2
4	2
3	2
5	3
5	4
5	3
5	4
3	2
6	3
5	3
6	3
6	1
4	4
4	3
6	3
5	3
5	3
1	2
5	3
6	3
5	3
6	3
5	1
6	2
6	3
6	3
3	2
6	3
5	2
6	3
5	2
5	3
6	3
6	3
5	3
5	3
6	2
5	3
5	1
6	2
6	3
5	1
4	2
6	3
6	2
4	3
6	3
6	4
6	3
6	3
2	3
4	2
6	4
6	2
5	3
6	1
5	4
2	3
5	3
6	2
5	2
6	1
6	2
5	3
5	3
2	3
2	3
4	1
5	3
5	3
5	3
6	4
5	4
6	3
5	3
6	3
5	2
3	3
5	3
5	2
5	2
5	2
5	3
5	3
5	3
4	3
6	2
6	3
5	3
5	3
5	3
6	1
5	2
5	1
2	3
6	3
6	3
5	3
5	3
5	3
5	3
6	2
4	3
4	3
1	1
5	3
3	2
6	2
5	1
5	2
5	2
6	3
3	1
5	4
6	4
6	2
6	3
5	3
6	3
6	3
5	2
3	2
3	2
6	3
5	3
3	2
5	3
5	3
1	4
6	2
5	3
6	3
5	2
6	3
5	2
5	2
5	3
5	3
5	3
5	3
4	3
6	3
5	3
5	2
5	3
5	3
5	4
5	3
5	2
5	1
5	3
5	3
5	3
5	3
5	4
6	3
5	3
5	3
5	3
5	3
5	3
6	3
6	1
5	3
6	3
5	3
6	3
5	3
5	3
6	3
5	2
6	1
6	2
5	2
5	3
2	3
5	3
5	3
5	3
5	4
5	3
6	4
6	3
5	3
6	3
6	3
6	1
1	3
4	3
3	2
5	4
5	3
5	3
6	1
5	3
6	3
6	3
5	1
6	3
5	3
5	3
5	3
5	3
5	2
2	3
6	3
5	3
6	4
1	3
5	2
6	3
5	3
6	2
5	2
6	3
4	3
5	3
3	1
5	3
3	3
3	3
3	2
5	3
5	4
6	3
5	3
5	3
6	3
1	3
6	3
6	1
6	3
6	4
5	3
5	3
5	3
5	3
5	3
1	3
5	3
6	4
2	3
5	3
5	3
5	2
5	3
5	3
6	3
4	3
3	3
4	3
5	1
5	2
5	3
5	3
6	3
5	3
5	3
5	3
5	2
5	3
6	4
3	3
5	3
6	3
5	3
2	2
5	2
5	3
4	3
5	2
6	2
3	3
5	3
5	3
6	3
5	2
1	3
5	2
1	2
6	3
2	1
5	4
6	3
2	2
3	2
5	1
5	2
5	3
6	3
5	2
5	3
5	1
5	2
6	1
5	3
1	2
6	2
5	3
6	2
5	3
6	3
2	3
4	3
6	3
6	3
5	3
6	2
6	3
5	3
6	3
5	2
5	2
5	3
4	3
5	3
3	2
4	2
5	3
5	3
6	3
3	3
5	3
5	3
3	2
3	3
5	3
3	3
5	1
5	2
5	1
****
