# Supplementary material for: Diagnostic Efficacy of Ultrasound, Cytology, and BRAFV600E Mutation Analysis and Their Combined Use in Thyroid Nodule Screening for Papillary Thyroid Microcarcinoma
Source: Front Oncol. 2022 Jan 3;11:746776. doi: 10.3389/fonc.2021.746776 (PMC8761628; doi:10.3389/fonc.2021.746776)
Supplement: Supplementary file 1 [file DataSheet_1.zip › Original Data and Statistical Analysis/CYTO║═TIRADS.xls]

## Sheet: Sheet1
cyto （benign）	TI-RADS （benign）	cyto （malignant）	TI-RADS （malignant）
2	3	3	3
2	3	6	3
2	2	6	3
2	3	6	3
2	3	2	4
2	2	5	3
2	3	6	3
2	2	6	3
2	3	6	4
2	1	3	3
2	3	6	4
3	3	3	3
2	2	6	4
2	2	2	4
3	2	6	3
2	2	1	3
2	3	6	3
2	3	2	2
2	2	2	1
2	2	6	3
4	3	6	2
4	3	5	3
3	1	2	3
2	1	6	3
2	3	6	2
2	1	6	2
2	1	4	3
2	2	2	3
3	2	2	2
2	1	6	3
2	2	6	3
2	2	6	2
2	2	6	4
2	2	6	3
2	1	6	3
2	3	6	3
2	3	6	3
2	1	6	3
2	3	4	3
4	1	5	3
2	1	6	3
2	2	3	4
2	3	6	2
4	1	6	3
2	2	6	1
2	1	6	3
2	3	6	2
3	1	6	3
2	1	5	3
2	1	5	3
3	2	3	3
2	3	6	3
2	1	6	3
2	2	5	2
2	2	6	3
2	2	2	3
2	2	4	3
3	2	5	3
4	3	4	3
2	2	6	3
2	1	3	3
2	1	6	2
2	1	4	3
1	1	6	2
2	2	6	2
2	1	6	2
2	1	3	3
2	2	5	2
2	1	6	3
2	1	6	3
4	2	6	3
2	2	5	3
4	1	6	2
5	1	6	3
2	2	6	2
4	1	6	3
3	2	3	2
5	3	6	3
4	2	5	2
2	3	5	3
2	1	6	3
1	2	6	2
5	1	6	3
2	1	5	3
2	1	3	2
3	2	3	3
2	1	6	2
2	2	5	1
2	2	6	3
2	1	6	2
3	2	6	2
2	1	5	1
3	1	6	1
2	2	5	4
3	1	6	3
2	3	6	3
2	2	5	2
2	1	5	3
2	2	6	2
2	2	5	3
4	2	5	3
4	2	6	2
4	2	5	2
5	1	6	3
2	1	5	1
3	3	5	3
2	1	6	4
3	1	4	4
4	3	3	3
6	3	6	2
2	2	5	2
5	2	5	3
2	2	6	3
2	1	5	4
2	2	3	2
1	2	6	2
2	1	6	3
2	1	5	3
2	2	6	3
3	3	6	1
2	2	5	3
2	2	3	1
5	2	3	1
2	2	5	2
2	1	3	3
2	2	5	2
2	3	6	1
2	1	4	1
3	1	4	2
2	1	5	3
3	2	2	1
2	3	5	3
2	1	5	3
3	1	5	3
4	2	6	3
2	1	6	3
2	1	6	3
2	2	6	1
2	1	5	2
5	1	5	3
4	1	6	4
4	1	3	2
4	2	4	1
2	2	5	2
2	2	3	3
2	2	3	3
4	1	6	3
2	1	3	3
4	1	4	2
5	2	5	3
4	1	3	4
2	1	5	2
5	2	5	3
2	2	6	4
3	1	5	3
2	1	5	2
2	1	6	3
2	3	6	4
2	1	6	3
2	1	1	2
4	1	3	3
2	2	4	3
2	1	5	3
2	1	4	3
3	1	5	2
2	2	5	1
2	1	5	2
2	2	5	3
2	1	5	2
2	1	3	3
2	1	3	2
3	1	6	3
5	1	5	3
2	1	6	4
4	1	3	3
2	1	5	3
5	1	5	3
2	1	5	4
6	1	6	2
2	1	6	3
2	1	6	3
3	1	6	3
3	1	6	4
2	1	6	3
2	1	6	3
2	1	5	3
4	1	6	2
2	1	4	3
2	1	6	3
2	2	5	1
3	2	3	3
2	2	4	3
2	3	6	3
2	3	5	3
2	1	5	3
2	2	6	3
2	3	6	3
2	3	6	3
2	3	6	3
2	1	5	3
2	2	5	3
2	1	3	3
2	1	6	3
4	1	5	2
2	1	6	3
4	1	6	3
2	2	6	2
2	2	5	3
2	2	5	2
2	1	4	3
5	2	6	3
2	2	6	3
4	1	5	3
2	2	6	2
2	1	5	3
2	1	5	4
2	2	6	1
4	1	2	1
2	1	4	3
2	1	4	2
3	2	5	3
4	1	5	3
2	2	2	3
2	3	6	2
2	1	6	2
2	1	5	3
1	3	5	3
2	2	3	2
2	1	5	3
4	2	5	3
2	1	6	3
2	3	6	3
3	2	2	3
2	2	6	1
2	2	5	3
4	3	5	2
5	3	5	4
2	2	5	3
2	1	3	1
2	3	5	2
2	1	4	2
3	1	3	2
2	3	5	3
2	3	5	4
2	2	5	3
4	2	5	4
2	2	3	2
1	2	6	3
3	2	5	3
2	2	6	3
2	1	6	1
2	1	4	4
2	1	4	3
1	2	6	3
2	1	5	3
2	1	5	3
2	3	1	2
4	1	5	3
2	2	6	3
2	2	5	3
2	2	6	3
2	2	5	1
4	1	6	2
2	1	6	3
2	2	6	3
2	1	3	2
2	3	6	3
2	1	5	2
3	1	6	3
2	2	5	2
2	2	5	3
4	2	6	3
4	1	6	3
2	1	5	3
2	1	5	3
2	2	6	2
2	1	5	3
2	1	5	1
2	3	6	2
2	1	6	3
4	3	5	1
6	1	4	2
2	1	6	3
4	2	6	2
4	2	4	3
2	2	6	3
2	2	6	4
2	1	6	3
2	1	6	3
2	2	2	3
2	2	4	2
2	2	6	4
3	1	6	2
2	2	5	3
2	3	6	1
2	1	5	4
3	2	2	3
3	1	5	3
2	2	6	2
2	2	5	2
2	1	6	1
2	1	6	2
2	3	5	3
2	2	5	3
2	3	2	3
2	2	2	3
2	1	4	1
2	1	5	3
2	3	5	3
1	1	5	3
2	2	6	4
3	1	5	4
2	2	6	3
2	2	5	3
2	1	6	3
2	1	5	2
2	1	3	3
5	1	5	3
3	1	5	2
2	1	5	2
3	2	5	2
2	1	5	3
2	3	5	3
2	1	5	3
2	2	4	3
2	2	6	2
2	2	6	3
2	3	5	3
2	2	5	3
2	1	5	3
5	3	6	1
2	1	5	2
3	1	5	1
1	1	2	3
2	1	6	3
3	2	6	3
2	1	5	3
5	3	5	3
3	2	5	3
2	2	5	3
2	1	6	2
2	3	4	3
3	1	4	3
3	2	1	1
2	1	5	3
2	2	3	2
2	1	6	2
2	1	5	1
2	1	5	2
2	1	5	2
2	1	6	3
2	2	3	1
2	1	5	4
3	2	6	4
2	2	6	2
2	1	6	3
2	2	5	3
3	1	6	3
2	1	6	3
2	2	5	2
2	3	3	2
2	1	3	2
2	1	6	3
2	2	5	3
2	2	3	2
2	2	5	3
4	1	5	3
2	2	1	4
2	1	6	2
2	1	5	3
2	1	6	3
3	3	5	2
2	3	6	3
2	1	5	2
4	2	5	2
2	3	5	3
2	1	5	3
2	1	5	3
2	2	5	3
2	2	4	3
3	1	6	3
4	1	5	3
2	1	5	2
4	2	5	3
5	3	5	3
2	3	5	4
1	1	5	3
3	2	5	2
2	3	5	1
3	1	5	3
4	2	5	3
3	3	5	3
3	1	5	3
3	3	5	4
2	2	6	3
2	2	5	3
2	3	5	3
2	1	5	3
4	2	5	3
4	1	5	3
2	2	6	3
2	3	6	1
4	2	5	3
1	2	6	3
2	3	5	3
2	3	6	3
1	3	5	3
2	2	5	3
4	1	6	3
3	3	5	2
1	2	6	1
4	1	6	2
4	2	5	2
2	3	5	3
1	2	2	3
1	2	5	3
2	2	5	3
4	1	5	3
5	1	5	4
2	1	5	3
2	2	6	4
2	2	6	3
2	1	5	3
3	2	6	3
2	3	6	3
2	2	6	1
1	2	1	3
2	2	4	3
3	1	3	2
4	2	5	4
5	1	5	3
4	1	5	3
2	2	6	1
1	3	5	3
3	1	6	3
2	3	6	3
2	2	5	1
2	1	6	3
2	3	5	3
2	1	5	3
5	1	5	3
2	2	5	3
3	1	5	2
3	2	2	3
4	2	6	3
1	2	5	3
1	2	6	4
2	1	1	3
4	1	5	2
2	2	6	3
2	1	5	3
2	1	6	2
2	1	5	2
2	1	6	3
2	1	4	3
2	2	5	3
2	1	3	1
6	1	5	3
2	3	3	3
2	2	3	3
2	1	3	2
2	2	5	3
2	1	5	4
2	2	6	3
3	1	5	3
2	2	5	3
3	1	6	3
4	2	1	3
3	1	6	3
4	1	6	1
2	2	6	3
2	2	6	4
2	2	5	3
2	1	5	3
2	1	5	3
4	1	5	3
2	1	5	3
5	1	1	3
2	2	5	3
2	1	6	4
4	1	2	3
3	2	5	3
5	1	5	3
2	2	5	2
2	1	5	3
2	1	5	3
5	2	6	3
2	1	4	3
2	1	3	3
2	1	4	3
2	1	5	1
3	2	5	2
3	1	5	3
5	2	5	3
2	2	6	3
2	1	5	3
2	2	5	3
2	1	5	3
2	2	5	2
5	1	5	3
4	1	6	4
4	1	3	3
3	1	5	3
2	3	6	3
2	3	5	3
1	1	2	2
2	3	5	2
2	2	5	3
2	3	4	3
4	1	5	2
3	2	6	2
2	1	3	3
5	2	5	3
2	2	5	3
2	1	6	3
2	2	5	2
2	2	1	3
2	2	5	2
2	2	1	2
2	1	6	3
2	1	2	1
2	2	5	4
4	1	6	3
1	2	2	2
5	2	3	2
2	1	5	1
1	1	5	2
4	1	5	3
2	1	6	3
2	3	5	2
2	1	5	3
2	1	5	1
2	2	5	2
2	1	6	1
2	3	5	3
4	1	1	2
2	2	6	2
2	1	5	3
2	3	6	2
2	2	5	3
2	1	6	3
2	2	2	3
2	1	4	3
3	1	6	3
3	1	6	3
2	1	5	3
2	2	6	2
2	2	6	3
2	2	5	3
2	1	6	3
2	2	5	2
2	2	5	2
2	1	5	3
4	2	4	3
2	3	5	3
3	3	3	2
3	1	4	2
4	1	5	3
3	1	5	3
4	2	6	3
2	1	3	3
4	1	5	3
2	1	5	3
2	1	3	2
2	1	3	3
3	1	5	3
3	1	3	3
2	2	5	1
2	2	5	2
2	2	5	1
2	2
2	1
2	2
2	2
4	2
4	2
2	2
2	1
2	2
2	2
2	1
5	1
2	2
2	2
2	3
4	2
2	1
