# Supplementary material for: Diagnostic Efficacy of Ultrasound, Cytology, and BRAFV600E Mutation Analysis and Their Combined Use in Thyroid Nodule Screening for Papillary Thyroid Microcarcinoma
Source: Front Oncol. 2022 Jan 3;11:746776. doi: 10.3389/fonc.2021.746776 (PMC8761628; doi:10.3389/fonc.2021.746776)
Supplement: Supplementary file 1 [file DataSheet_1.zip › Original Data and Statistical Analysis/f.txt]

   CYTO+BRAF       BRAF      
 Analyzing file comparing datasets 1 & 2
 End of file reached.
                                                            Date - 22-Jan-19
                                                             Time - 22:32:33


                   ROCKIT (WINDOWS version 1.0.1 BETA 2):                      

             Maximum Likelihood 
             Estimation of a Binormal ROC Curve
             From Discrete-Category or Continuously-Distributed
             Test Results to compare Conditions
             in the presence of case variation


                  From CONTINUOUSLY-Distributed Test Results


   for condition 1 : CYTO+BRAF   


          -----------------------------------------------------
             Original input of  587 Actually-NEGATIVE cases
          -----------------------------------------------------

      2.        0.        0.        0.        0.
      0.        0.        0.        0.        0.
      0.        0.        0.        0.        0.
      0.        0.        0.        0.        0.
      0.        0.        0.        0.        0.
      0.        0.        0.        0.        0.
      0.        0.        0.        0.        0.
      0.        0.        0.        0.        0.
      0.        0.        1.        0.        0.
      0.        0.        0.        0.        0.
      0.        1.        0.        0.        0.
      0.        0.        0.        0.        0.
      0.        0.        0.        0.        0.
      0.        0.        0.        0.        0.
      0.        0.        0.        1.        0.
      0.        0.        1.        0.        0.
      0.        0.        1.        0.        0.
      0.        0.        0.        0.        0.
      0.        0.        0.        0.        0.
      0.        0.        0.        0.        0.
      0.        0.        0.        1.        0.
      0.        0.        0.        0.        1.
      1.        1.        0.        0.        0.
      0.        0.        0.        0.        0.
      0.        0.        1.        0.        0.
      0.        0.        0.        0.        0.
      0.        0.        0.        0.        0.
      0.        0.        0.        0.        1.
      0.        0.        0.        0.        0.
      0.        0.        0.        0.        1.
      0.        0.        1.        0.        0.
      0.        1.        0.        0.        0.
      0.        0.        0.        0.        0.
      0.        0.        0.        0.        0.
      0.        1.        1.        0.        0.
      0.        1.        0.        1.        0.
      0.        0.        0.        0.        0.
      0.        0.        0.        0.        0.
      0.        0.        0.        0.        0.
      0.        0.        0.        0.        0.
      0.        0.        0.        0.        0.
      0.        0.        0.        0.        0.
      1.        0.        0.        0.        0.
      0.        0.        0.        0.        0.
      0.        0.        0.        0.        0.
      0.        0.        0.        0.        0.
      0.        0.        0.        0.        0.
      0.        1.        0.        0.        1.
      0.        0.        0.        0.        0.
      0.        0.        0.        0.        0.
      0.        0.        0.        0.        0.
      0.        0.        0.        0.        0.
      0.        0.        0.        0.        0.
      0.        0.        0.        0.        0.
      0.        0.        0.        0.        0.
      0.        0.        0.        0.        0.
      1.        1.        0.        0.        0.
      0.        0.        0.        0.        0.
      0.        0.        0.        0.        0.
      0.        0.        0.        0.        0.
      0.        0.        0.        0.        0.
      0.        0.        0.        0.        0.
      0.        0.        0.        0.        0.
      0.        0.        1.        0.        0.
      0.        0.        0.        0.        0.
      0.        0.        1.        0.        0.
      1.        0.        0.        0.        0.
      0.        0.        1.        0.        0.
      0.        0.        0.        0.        0.
      0.        0.        0.        0.        0.
      0.        0.        0.        0.        0.
      0.        0.        0.        0.        0.
      0.        0.        0.        1.        0.
      0.        0.        0.        0.        0.
      0.        0.        0.        0.        0.
      0.        0.        0.        0.        0.
      0.        0.        0.        0.        1.
      0.        0.        0.        0.        0.
      0.        0.        0.        0.        0.
      0.        1.        0.        0.        0.
      0.        0.        0.        0.        0.
      0.        0.        0.        0.        0.
      0.        0.        0.        0.        0.
      0.        0.        0.        1.        0.
      0.        0.        0.        0.        0.
      0.        0.        0.        0.        0.
      1.        0.        0.        0.        0.
      0.        0.        0.        0.        0.
      1.        0.        0.        0.        0.
      0.        0.        0.        0.        0.
      0.        0.        0.        0.        0.
      0.        0.        1.        0.        0.
      0.        0.        0.        0.        0.
      0.        0.        0.        0.        0.
      0.        0.        0.        0.        0.
      0.        0.        1.        0.        0.
      0.        0.        1.        0.        0.
      0.        1.        0.        0.        0.
      0.        1.        0.        1.        0.
      0.        0.        0.        0.        1.
      0.        0.        0.        0.        0.
      0.        0.        0.        0.        0.
      0.        0.        1.        0.        0.
      0.        0.        0.        0.        0.
      0.        0.        0.        0.        1.
      0.        0.        0.        0.        0.
      0.        0.        0.        0.        0.
      0.        0.        0.        0.        0.
      0.        0.        0.        0.        0.
      0.        0.        0.        0.        0.
      0.        0.        0.        0.        0.
      0.        0.        0.        0.        0.
      0.        0.        0.        0.        0.
      0.        0.        0.        0.        0.
      0.        0.        0.        0.        0.
      0.        0.        0.        0.        0.
      0.        1.        0.        0.        0.
      0.        0.
   


          ----------------------------------------------------
             Original input of  570 Actually-POSITIVE cases
          ----------------------------------------------------

      1.        1.        1.        1.        1.
      1.        1.        1.        1.        1.
      1.        0.        1.        1.        1.
      1.        1.        1.        1.        1.
      1.        1.        1.        1.        1.
      1.        0.        1.        0.        1.
      1.        1.        1.        1.        1.
      1.        1.        1.        1.        1.
      1.        1.        1.        1.        1.
      1.        1.        1.        1.        1.
      1.        1.        1.        1.        1.
      1.        1.        1.        1.        1.
      1.        1.        1.        1.        1.
      1.        1.        1.        1.        1.
      1.        1.        1.        1.        1.
      1.        1.        1.        1.        1.
      1.        1.        1.        1.        0.
      1.        1.        1.        1.        1.
      1.        1.        1.        1.        1.
      1.        1.        1.        1.        1.
      1.        1.        1.        1.        1.
      1.        1.        1.        1.        1.
      1.        1.        1.        1.        1.
      1.        1.        1.        1.        1.
      1.        1.        1.        1.        1.
      1.        1.        1.        1.        1.
      1.        1.        1.        1.        1.
      1.        1.        1.        1.        1.
      1.        0.        1.        1.        1.
      1.        1.        1.        1.        1.
      0.        1.        1.        1.        1.
      1.        1.        1.        1.        1.
      1.        1.        1.        1.        1.
      1.        1.        1.        1.        1.
      1.        1.        1.        1.        0.
      1.        1.        1.        1.        1.
      1.        1.        1.        1.        1.
      1.        1.        1.        1.        1.
      1.        1.        1.        1.        1.
      1.        1.        1.        1.        1.
      1.        1.        1.        1.        1.
      1.        1.        1.        1.        0.
      1.        1.        1.        1.        1.
      1.        1.        0.        1.        1.
      1.        1.        1.        1.        1.
      1.        1.        1.        1.        1.
      1.        1.        0.        1.        1.
      1.        1.        1.        1.        1.
      0.        1.        1.        1.        1.
      1.        1.        1.        1.        1.
      1.        1.        0.        1.        1.
      1.        1.        1.        1.        1.
      1.        1.        1.        1.        1.
      1.        1.        1.        1.        1.
      1.        1.        1.        1.        1.
      1.        1.        1.        1.        1.
      1.        1.        1.        1.        1.
      1.        1.        1.        1.        1.
      1.        1.        1.        1.        1.
      1.        0.        1.        1.        1.
      1.        1.        1.        1.        1.
      1.        1.        1.        1.        1.
      1.        1.        1.        1.        1.
      1.        1.        1.        1.        1.
      1.        1.        1.        1.        1.
      1.        1.        1.        1.        1.
      1.        1.        1.        1.        1.
      1.        1.        1.        1.        1.
      1.        1.        1.        1.        1.
      1.        1.        1.        1.        1.
      1.        0.        1.        1.        1.
      1.        1.        1.        1.        1.
      1.        1.        1.        1.        1.
      1.        1.        0.        1.        1.
      1.        1.        1.        1.        1.
      1.        1.        1.        1.        1.
      1.        1.        1.        1.        1.
      1.        1.        1.        1.        1.
      1.        1.        1.        1.        1.
      1.        1.        1.        1.        1.
      1.        1.        1.        1.        1.
      1.        1.        1.        1.        1.
      1.        1.        1.        1.        1.
      1.        1.        1.        1.        1.
      1.        1.        1.        1.        1.
      1.        1.        1.        1.        1.
      1.        1.        1.        1.        1.
      1.        1.        1.        1.        1.
      1.        1.        1.        1.        1.
      1.        1.        1.        1.        1.
      1.        1.        1.        1.        1.
      1.        1.        1.        1.        0.
      1.        1.        1.        1.        1.
      1.        1.        0.        1.        1.
      1.        1.        1.        1.        1.
      1.        1.        1.        1.        1.
      1.        1.        1.        1.        1.
      1.        1.        1.        1.        1.
      1.        1.        1.        1.        1.
      1.        1.        1.        1.        1.
      1.        0.        1.        1.        1.
      1.        1.        1.        0.        1.
      1.        1.        1.        1.        1.
      1.        1.        1.        0.        1.
      0.        1.        1.        1.        1.
      1.        1.        1.        1.        1.
      1.        1.        1.        1.        1.
      1.        1.        1.        1.        1.
      1.        1.        1.        1.        1.
      1.        1.        1.        1.        1.
      1.        1.        1.        1.        1.
      0.        1.        1.        1.        1.
      0.        1.        1.        1.        1.
      1.        1.        1.        1.        1.
   
 
 


                  From CONTINUOUSLY-Distributed Test Results


   for condition 2 : BRAF        


          -----------------------------------------------------
             Original input of  587 Actually-NEGATIVE cases
          -----------------------------------------------------

      0.        0.        0.        0.        0.
      0.        0.        0.        0.        0.
      0.        0.        0.        0.        0.
      0.        0.        0.        0.        0.
      0.        0.        0.        0.        0.
      0.        0.        0.        0.        0.
      0.        0.        0.        0.        0.
      0.        0.        0.        0.        0.
      0.        0.        2.        0.        0.
      0.        0.        0.        0.        0.
      0.        2.        0.        0.        0.
      0.        0.        0.        0.        0.
      0.        0.        0.        0.        0.
      0.        0.        0.        0.        0.
      0.        0.        0.        0.        0.
      0.        0.        1.        0.        0.
      0.        0.        0.        0.        0.
      0.        0.        0.        0.        0.
      0.        0.        0.        0.        0.
      0.        0.        0.        0.        0.
      0.        0.        0.        0.        0.
      0.        0.        0.        0.        0.
      2.        0.        0.        0.        0.
      0.        0.        0.        0.        0.
      0.        0.        0.        0.        0.
      0.        0.        0.        0.        0.
      0.        0.        0.        0.        0.
      0.        0.        0.        0.        0.
      0.        0.        0.        0.        0.
      0.        0.        0.        0.        0.
      0.        0.        0.        0.        0.
      0.        2.        0.        0.        0.
      0.        0.        0.        0.        0.
      0.        0.        0.        0.        0.
      0.        2.        0.        0.        0.
      0.        0.        0.        2.        0.
      0.        0.        0.        0.        0.
      0.        0.        0.        0.        0.
      0.        0.        0.        0.        0.
      0.        0.        0.        0.        0.
      0.        0.        0.        0.        0.
      0.        0.        0.        0.        0.
      0.        0.        0.        0.        0.
      0.        0.        0.        0.        0.
      0.        0.        0.        0.        0.
      0.        0.        0.        0.        0.
      0.        0.        0.        0.        0.
      0.        0.        0.        0.        2.
      0.        0.        0.        0.        0.
      0.        0.        0.        0.        0.
      0.        0.        0.        0.        0.
      0.        0.        0.        0.        0.
      0.        0.        0.        0.        0.
      0.        0.        0.        0.        0.
      0.        0.        0.        0.        0.
      0.        0.        0.        0.        0.
      2.        2.        0.        0.        0.
      0.        0.        0.        0.        0.
      0.        0.        0.        0.        0.
      0.        0.        0.        0.        0.
      0.        0.        0.        0.        0.
      0.        0.        0.        0.        0.
      0.        0.        0.        0.        0.
      0.        0.        0.        0.        0.
      0.        0.        0.        0.        0.
      0.        0.        2.        0.        0.
      2.        0.        0.        0.        0.
      0.        0.        0.        0.        0.
      0.        0.        0.        0.        0.
      0.        0.        0.        0.        0.
      0.        0.        0.        0.        0.
      0.        0.        0.        0.        0.
      0.        0.        0.        2.        0.
      0.        0.        0.        0.        0.
      0.        0.        0.        0.        0.
      0.        0.        0.        0.        0.
      0.        0.        0.        0.        2.
      0.        0.        0.        0.        0.
      0.        0.        0.        0.        0.
      0.        2.        0.        0.        0.
      0.        0.        0.        0.        0.
      0.        0.        0.        0.        0.
      0.        0.        0.        0.        0.
      0.        0.        0.        0.        0.
      0.        0.        0.        0.        0.
      0.        0.        0.        0.        0.
      0.        0.        0.        0.        0.
      0.        0.        0.        0.        0.
      0.        0.        0.        0.        0.
      0.        0.        0.        0.        0.
      0.        0.        0.        0.        0.
      0.        0.        0.        0.        0.
      0.        0.        0.        0.        0.
      0.        0.        0.        0.        0.
      0.        0.        0.        0.        0.
      0.        0.        0.        0.        0.
      0.        0.        0.        0.        0.
      0.        0.        0.        0.        0.
      0.        2.        0.        2.        0.
      0.        0.        0.        0.        0.
      0.        0.        0.        0.        0.
      0.        0.        0.        0.        0.
      0.        0.        0.        0.        0.
      0.        0.        0.        0.        0.
      0.        0.        0.        0.        0.
      0.        0.        0.        0.        0.
      0.        0.        0.        0.        0.
      0.        0.        0.        0.        0.
      0.        0.        0.        0.        0.
      0.        0.        0.        0.        0.
      0.        0.        0.        0.        0.
      0.        0.        0.        0.        0.
      0.        0.        0.        0.        0.
      0.        0.        0.        0.        0.
      0.        0.        0.        0.        0.
      0.        0.        0.        0.        0.
      0.        0.        0.        0.        0.
      0.        0.
   


          ----------------------------------------------------
             Original input of  570 Actually-POSITIVE cases
          ----------------------------------------------------

      2.        2.        2.        2.        2.
      0.        2.        2.        2.        2.
      2.        0.        2.        2.        2.
      2.        2.        2.        2.        0.
      2.        0.        2.        0.        0.
      1.        0.        2.        0.        0.
      2.        2.        2.        2.        2.
      2.        2.        0.        2.        2.
      2.        2.        2.        2.        0.
      2.        2.        2.        2.        2.
      2.        2.        2.        2.        2.
      2.        2.        2.        2.        2.
      2.        2.        2.        2.        2.
      0.        2.        2.        2.        2.
      2.        2.        0.        2.        2.
      2.        2.        2.        2.        2.
      2.        2.        2.        2.        0.
      2.        2.        2.        0.        2.
      2.        2.        2.        2.        2.
      2.        2.        2.        2.        2.
      2.        2.        2.        2.        2.
      2.        2.        2.        2.        2.
      2.        2.        2.        2.        2.
      2.        2.        1.        2.        2.
      2.        2.        2.        2.        2.
      2.        2.        2.        2.        2.
      1.        0.        2.        2.        2.
      0.        2.        2.        2.        2.
      2.        0.        2.        2.        2.
      2.        2.        2.        2.        2.
      0.        0.        2.        2.        2.
      2.        0.        2.        2.        2.
      2.        2.        2.        2.        0.
      2.        0.        2.        2.        2.
      2.        0.        0.        2.        0.
      0.        0.        0.        2.        2.
      2.        2.        2.        0.        2.
      2.        2.        2.        2.        2.
      2.        2.        2.        2.        2.
      2.        0.        2.        2.        2.
      2.        2.        2.        2.        2.
      0.        2.        2.        2.        0.
      2.        2.        2.        0.        2.
      2.        2.        0.        2.        2.
      2.        2.        2.        2.        2.
      2.        0.        2.        2.        2.
      2.        2.        0.        2.        2.
      2.        0.        2.        2.        2.
      0.        2.        2.        2.        2.
      2.        2.        2.        2.        2.
      2.        2.        0.        2.        2.
      2.        2.        0.        2.        0.
      2.        2.        2.        2.        2.
      2.        0.        2.        2.        2.
      2.        2.        2.        2.        0.
      0.        0.        2.        2.        2.
      0.        2.        2.        2.        2.
      2.        2.        2.        2.        2.
      2.        2.        2.        0.        0.
      2.        0.        2.        2.        2.
      2.        2.        2.        2.        2.
      2.        2.        2.        2.        2.
      2.        0.        2.        2.        2.
      2.        2.        2.        2.        2.
      2.        2.        2.        2.        2.
      2.        2.        2.        2.        2.
      2.        2.        2.        2.        2.
      0.        2.        2.        2.        2.
      0.        2.        2.        2.        2.
      2.        2.        2.        2.        0.
      2.        0.        0.        2.        2.
      2.        2.        2.        2.        2.
      2.        2.        2.        2.        2.
      2.        2.        0.        2.        2.
      2.        2.        2.        2.        2.
      2.        2.        2.        2.        2.
      2.        2.        0.        2.        2.
      2.        2.        0.        0.        2.
      2.        2.        2.        1.        0.
      0.        2.        2.        2.        2.
      2.        2.        2.        2.        2.
      2.        2.        2.        2.        2.
      2.        2.        2.        2.        2.
      2.        2.        2.        2.        2.
      2.        2.        2.        2.        2.
      2.        2.        2.        2.        2.
      2.        2.        2.        2.        2.
      2.        2.        2.        2.        2.
      2.        2.        2.        2.        2.
      2.        2.        2.        2.        2.
      2.        2.        2.        2.        2.
      0.        2.        2.        2.        0.
      2.        2.        2.        2.        2.
      2.        2.        0.        0.        2.
      2.        2.        2.        2.        2.
      2.        2.        2.        2.        2.
      2.        2.        0.        2.        2.
      2.        2.        2.        2.        2.
      2.        2.        2.        2.        2.
      2.        2.        2.        0.        2.
      2.        0.        2.        2.        2.
      2.        2.        2.        0.        2.
      2.        2.        2.        2.        2.
      2.        2.        2.        0.        0.
      0.        2.        2.        2.        2.
      2.        2.        0.        2.        2.
      2.        0.        2.        2.        2.
      2.        2.        2.        0.        2.
      2.        2.        2.        2.        2.
      2.        2.        2.        2.        2.
      2.        2.        2.        2.        2.
      0.        2.        2.        2.        2.
      0.        2.        0.        2.        2.
      0.        2.        0.        0.        0.
   
 
 
                                                            Date - 22-Jan-19
                                                             Time - 22:32:39


      ROCKIT (WINDOWS version 1.0.1 BETA 2):                      
          List input test file                                        

             Maximum Likelihood Estimation of the Parameters
             of the Bivariate Binormal Model for PAIRED Data
                                   and
             the Calculation of the Statistical Significance of
             the Difference between Binormal ROC Curve Estimates.

      Statistical Test to be Employed:
          Area (Az) test

      Name of Input File being used: ����CYTO��BRAF��BRAF


      Condition 1: CYTO+BRAF   

      Data collected on a nominally continuous scale.
      Larger values of the test result represent stronger evidence that the
      case is actually-positive (e.g., that the patient is actually abnormal)


      Condition 2: BRAF        

      Data collected on a nominally continuous scale.
      Larger values of the test result represent stronger evidence that the
      case is actually-positive (e.g., that the patient is actually abnormal)

      Total number of correlated actually-negative cases =  587.
      Total number of correlated actually-positive cases =  570.


      CATEGORIZED Input Matrix for Actually-Negative cases:

                    Condition 1 Categ.
   Condition   1    2    3     
   2  Categ.
        3      0   16    0   16
        2      0    1    0    1
        1    543   26    1  570

      sum 1  543   43    1  587


      CATEGORIZED Input Matrix for Actually-Positive cases:

                    Condition 1 Categ.
   Condition   1    2    3     
   2  Categ.
        3      0  483    0  483
        2      0    4    0    4
        1     23   60    0   83

      sum 1   23  547    0  570


    Operating Points Corresponding to the Input Data Categorized by the LABROC5 Scheme:

   For Condition 1:
    FPF: 0.000 0.002 0.075 1.000
    TPF: 0.000 0.000 0.960 1.000
 
 


    Operating Points Corresponding to the Input Data Categorized by the LABROC5 Scheme:

   For Condition 2:
    FPF: 0.000 0.027 0.029 1.000
    TPF: 0.000 0.847 0.854 1.000
 
 
               implied exact-fit binormal roc curve is vertical
               at constant fpf=  0.0750.
