# Supplementary material for: Diagnostic Efficacy of Ultrasound, Cytology, and BRAFV600E Mutation Analysis and Their Combined Use in Thyroid Nodule Screening for Papillary Thyroid Microcarcinoma
Source: Front Oncol. 2022 Jan 3;11:746776. doi: 10.3389/fonc.2021.746776 (PMC8761628; doi:10.3389/fonc.2021.746776)
Supplement: Supplementary file 1 [file DataSheet_1.zip › Original Data and Statistical Analysis/spss.jnl]

Thu Jan 24 21:07:00 2019 :journaling started
GET
 FILE='H:\==Í³¼Æ·ÖÎö\ROC\¼××´ÏÙROC\Åä¶Ô±È½Ï.sav'.
WEIGHT
 BY VAR00003 .
CROSSTABS
 /TABLES=VAR00001  BY VAR00002
 /FORMAT= AVALUE TABLES
 /STATISTIC=KAPPA MCNEMAR
 /CELLS= COUNT
 /COUNT ROUND CELL .
CROSSTABS
 /TABLES=VAR00001  BY VAR00002
 /FORMAT= AVALUE TABLES
 /STATISTIC=KAPPA MCNEMAR
 /CELLS= COUNT
 /COUNT ROUND CELL .
CROSSTABS
 /TABLES=VAR00001  BY VAR00002
 /FORMAT= AVALUE TABLES
 /STATISTIC=KAPPA MCNEMAR
 /CELLS= COUNT
 /COUNT ROUND CELL .
CROSSTABS
 /TABLES=VAR00001  BY VAR00002
 /FORMAT= AVALUE TABLES
 /STATISTIC=KAPPA MCNEMAR
 /CELLS= COUNT
 /COUNT ROUND CELL .
CROSSTABS
 /TABLES=VAR00001  BY VAR00002
 /FORMAT= AVALUE TABLES
 /STATISTIC=KAPPA MCNEMAR
 /CELLS= COUNT
 /COUNT ROUND CELL .
CROSSTABS
 /TABLES=VAR00001  BY VAR00002
 /FORMAT= AVALUE TABLES
 /STATISTIC=KAPPA MCNEMAR
 /CELLS= COUNT
 /COUNT ROUND CELL .
CROSSTABS
 /TABLES=VAR00001  BY VAR00002
 /FORMAT= AVALUE TABLES
 /STATISTIC=KAPPA MCNEMAR
 /CELLS= COUNT
 /COUNT ROUND CELL .
*>Warning # 3211
*>Undefined error #3211 - Cannot open text file "C:\PROGRA~1\SPSSEVAL\en\windows\spss.err": No such file or directory
CROSSTABS
 /TABLES=VAR00001  BY VAR00002
 /FORMAT= AVALUE TABLES
 /STATISTIC=KAPPA MCNEMAR
 /CELLS= COUNT
 /COUNT ROUND CELL .
*>Warning # 3211
*>Undefined error #3211 - Cannot open text file "C:\PROGRA~1\SPSSEVAL\en\windows\spss.err": No such file or directory
CROSSTABS
 /TABLES=VAR00001  BY VAR00002
 /FORMAT= AVALUE TABLES
 /STATISTIC=KAPPA MCNEMAR
 /CELLS= COUNT
 /COUNT ROUND CELL .
CROSSTABS
 /TABLES=VAR00001  BY VAR00002
 /FORMAT= AVALUE TABLES
 /STATISTIC=KAPPA MCNEMAR
 /CELLS= COUNT
 /COUNT ROUND CELL .
CROSSTABS
 /TABLES=VAR00001  BY VAR00002
 /FORMAT= AVALUE TABLES
 /STATISTIC=KAPPA MCNEMAR
 /CELLS= COUNT
 /COUNT ROUND CELL .
SAVE OUTFILE='H:\==Í³¼Æ·ÖÎö\ROC\¼××´ÏÙROC\Åä¶Ô±È½Ï.sav'
 /COMPRESSED.
Sat Jan 26 15:53:18 2019 :journaling started
GET
 FILE='H:\==Í³¼Æ·ÖÎö\ROC\¼××´ÏÙROC\Åä¶Ô±È½Ï.sav'.
WEIGHT
 BY VAR00003 .
CROSSTABS
 /TABLES=VAR00002  BY VAR00003
 /FORMAT= AVALUE TABLES
 /STATISTIC=KAPPA MCNEMAR
 /CELLS= COUNT
 /COUNT ROUND CELL .
WEIGHT
 BY VAR00003 .
CROSSTABS
 /TABLES=VAR00001  BY VAR00002
 /FORMAT= AVALUE TABLES
 /STATISTIC=KAPPA MCNEMAR
 /CELLS= COUNT
 /COUNT ROUND CELL .
CROSSTABS
 /TABLES=VAR00001  BY VAR00002
 /FORMAT= AVALUE TABLES
 /STATISTIC=KAPPA MCNEMAR
 /CELLS= COUNT
 /COUNT ROUND CELL .
CROSSTABS
 /TABLES=VAR00001  BY VAR00002
 /FORMAT= AVALUE TABLES
 /STATISTIC=KAPPA MCNEMAR
 /CELLS= COUNT
 /COUNT ROUND CELL .
CROSSTABS
 /TABLES=VAR00001  BY VAR00002
 /FORMAT= AVALUE TABLES
 /STATISTIC=KAPPA MCNEMAR
 /CELLS= COUNT
 /COUNT ROUND CELL .
CROSSTABS
 /TABLES=VAR00001  BY VAR00002
 /FORMAT= AVALUE TABLES
 /STATISTIC=KAPPA MCNEMAR
 /CELLS= COUNT
 /COUNT ROUND CELL .
*>Warning # 3211
*>Undefined error #3211 - Cannot open text file "C:\PROGRA~1\SPSSEVAL\en\windows\spss.err": No such file or directory
CROSSTABS
 /TABLES=VAR00001  BY VAR00002
 /FORMAT= AVALUE TABLES
 /STATISTIC=KAPPA MCNEMAR
 /CELLS= COUNT
 /COUNT ROUND CELL .
*>Warning # 3211
*>Undefined error #3211 - Cannot open text file "C:\PROGRA~1\SPSSEVAL\en\windows\spss.err": No such file or directory
CROSSTABS
 /TABLES=VAR00001  BY VAR00002
 /FORMAT= AVALUE TABLES
 /STATISTIC=KAPPA MCNEMAR
 /CELLS= COUNT
 /COUNT ROUND CELL .
*>Warning # 3211
*>Undefined error #3211 - Cannot open text file "C:\PROGRA~1\SPSSEVAL\en\windows\spss.err": No such file or directory
SAVE OUTFILE='H:\==Í³¼Æ·ÖÎö\ROC\¼××´ÏÙROC\Åä¶Ô±È½Ï.sav'
 /COMPRESSED.
Sat Jan 26 18:45:17 2019 :journaling started
GET
 FILE='H:\==Í³¼Æ·ÖÎö\ROC\¼××´ÏÙROC\Åä¶Ô±È½Ï.sav'.
WEIGHT
 BY VAR00003 .
CROSSTABS
 /TABLES=VAR00001  BY VAR00002
 /FORMAT= AVALUE TABLES
 /STATISTIC=KAPPA MCNEMAR
 /CELLS= COUNT
 /COUNT ROUND CELL .
*>Warning # 3211
*>Undefined error #3211 - Cannot open text file "C:\PROGRA~1\SPSSEVAL\en\windows\spss.err": No such file or directory
CROSSTABS
 /TABLES=VAR00001  BY VAR00002
 /FORMAT= AVALUE TABLES
 /STATISTIC=KAPPA MCNEMAR
 /CELLS= COUNT
 /COUNT ROUND CELL .
*>Warning # 3211
*>Undefined error #3211 - Cannot open text file "C:\PROGRA~1\SPSSEVAL\en\windows\spss.err": No such file or directory
CROSSTABS
 /TABLES=VAR00001  BY VAR00002
 /FORMAT= AVALUE TABLES
 /STATISTIC=KAPPA MCNEMAR
 /CELLS= COUNT
 /COUNT ROUND CELL .
*>Warning # 3211
*>Undefined error #3211 - Cannot open text file "C:\PROGRA~1\SPSSEVAL\en\windows\spss.err": No such file or directory
SAVE OUTFILE='H:\==Í³¼Æ·ÖÎö\ROC\¼××´ÏÙROC\Åä¶Ô±È½Ï.sav'
 /COMPRESSED.
Sun Jan 27 18:57:33 2019 :journaling started
SAVE OUTFILE='H:\==Í³¼Æ·ÖÎö\ROC\¼××´ÏÙROC\Ì½Ë÷ÐÔ·ÖÎö.sav'
 /COMPRESSED.
SAVE OUTFILE='H:\==Í³¼Æ·ÖÎö\ROC\¼××´ÏÙROC\Ì½Ë÷ÐÔ·ÖÎö.sav'
 /COMPRESSED.
SAVE OUTFILE='H:\==Í³¼Æ·ÖÎö\ROC\¼××´ÏÙROC\Ì½Ë÷ÐÔ·ÖÎö.sav'
 /COMPRESSED.
EXAMINE
 VARIABLES=VAR00002 BY VAR00001
 /PLOT BOXPLOT STEMLEAF NPPLOT SPREADLEVEL(1)
 /COMPARE GROUP
 /STATISTICS DESCRIPTIVES
 /CINTERVAL 95
 /MISSING LISTWISE
 /NOTOTAL.
EXAMINE
 VARIABLES=VAR00002 BY VAR00001
 /PLOT BOXPLOT NPPLOT SPREADLEVEL(1)
 /COMPARE GROUP
 /STATISTICS DESCRIPTIVES
 /CINTERVAL 95
 /MISSING LISTWISE
 /NOTOTAL.
SAVE OUTFILE='H:\==Í³¼Æ·ÖÎö\ROC\¼××´ÏÙROC\Ì½Ë÷ÐÔ·ÖÎö.sav'
 /COMPRESSED.
EXAMINE
 VARIABLES=VAR00003 BY VAR00001
 /PLOT BOXPLOT NPPLOT SPREADLEVEL(1)
 /COMPARE GROUP
 /STATISTICS DESCRIPTIVES
 /CINTERVAL 95
 /MISSING LISTWISE
 /NOTOTAL.
SAVE OUTFILE='H:\==Í³¼Æ·ÖÎö\ROC\¼××´ÏÙROC\Ì½Ë÷ÐÔ·ÖÎö.sav'
 /COMPRESSED.
NPAR TESTS
 /M-W= ÄêÁä   BY ¶ñÐÔºÍÁ¼ÐÔ(1 2)
 /MISSING ANALYSIS.
NPAR TESTS
 /M-W= ²¡Ôî´óÐ¡   BY ¶ñÐÔºÍÁ¼ÐÔ(1 2)
 /MISSING ANALYSIS.
SAVE OUTFILE='H:\==Í³¼Æ·ÖÎö\ROC\¼××´ÏÙROC\Ì½Ë÷ÐÔ·ÖÎö.sav'
 /COMPRESSED.
Sun Jan 27 19:54:27 2019 :journaling started
GET
 FILE='H:\==Í³¼Æ·ÖÎö\ROC\¼××´ÏÙROC\Åä¶Ô±È½Ï.sav'.
WEIGHT
 BY VAR00003 .
CROSSTABS
 /TABLES=VAR00001  BY VAR00002
 /FORMAT= AVALUE TABLES
 /STATISTIC=MCNEMAR
 /CELLS= COUNT
 /COUNT ROUND CELL .
SAVE OUTFILE='H:\==Í³¼Æ·ÖÎö\ROC\¼××´ÏÙROC\Åä¶Ô±È½Ï.sav'
 /COMPRESSED.
GET
 FILE='H:\==Í³¼Æ·ÖÎö\ROC\¼××´ÏÙROC\¿¨·½¼ìÑé±È½Ï.sav'.
WEIGHT
 BY VAR00003 .
CROSSTABS
 /TABLES=VAR00001  BY VAR00002
 /FORMAT= AVALUE TABLES
 /STATISTIC=CHISQ
 /CELLS= COUNT
 /COUNT ROUND CELL .
CROSSTABS
 /TABLES=VAR00001  BY VAR00002
 /FORMAT= AVALUE TABLES
 /STATISTIC=CHISQ
 /CELLS= COUNT
 /COUNT ROUND CELL .
